# Supplementary material for: New records of fifteen species of Fulgoromorpha (Insecta: Hemiptera) in Bulgaria
Source: Biodivers Data J. 2022 May 9;10:e83231. doi: 10.3897/BDJ.10.e83231 (PMC9848587; doi:10.3897/BDJ.10.e83231)
Supplement: XML Treatment for Hyalesthes mlokosiewiczi [file BDJ.10.e83231-treatment3.xml]

<!DOCTYPE tp:taxon-treatment
  PUBLIC "-//TaxonX//DTD Taxonomic Treatment Publishing DTD v0 20100105//EN" "tax-treatment-NSO.dtd">
<tp:taxon-treatment xmlns:tp="http://www.plazi.org/taxpub"><tp:treatment-meta><mixed-citation publication-type="journal"><person-group><name><surname>Gjonov</surname><given-names>Ilia</given-names></name></person-group><article-title>New records of fifteen species of <tp:taxon-name><tp:taxon-name-part taxon-name-part-type="infraorder">Fulgoromorpha</tp:taxon-name-part></tp:taxon-name> (<tp:taxon-name><tp:taxon-name-part taxon-name-part-type="class">Insecta</tp:taxon-name-part></tp:taxon-name>: <tp:taxon-name><tp:taxon-name-part taxon-name-part-type="order">Hemiptera</tp:taxon-name-part></tp:taxon-name>) in Bulgaria</article-title><source>Biodivers Data J</source><day>09</day><month>05</month><year>2022</year><volume>10</volume><pub-id pub-id-type="doi">10.3897/BDJ.10.e83231</pub-id></mixed-citation></tp:treatment-meta><tp:nomenclature><tp:taxon-name>
              <object-id xmlns:xlink="http://www.w3.org/1999/xlink" content-type="arpha" xlink:type="simple">424E02B9-2A84-52EA-834D-5ABBC0EA5566</object-id>
              <tp:taxon-name-part taxon-name-part-type="genus">Hyalesthes</tp:taxon-name-part>
              <tp:taxon-name-part taxon-name-part-type="species">mlokosiewiczi</tp:taxon-name-part>
            </tp:taxon-name><tp:taxon-authority>Signoret, 1879</tp:taxon-authority></tp:nomenclature><tp:treatment-sec sec-type="Distribution"><title>Distribution</title><p>Greece (Rhodos), Georgia (<xref ref-type="bibr" rid="B7712527">Melichar 1914</xref>), Cyprus, Lebanon, Iraq, Israel as <italic><tp:taxon-name><tp:taxon-name-part taxon-name-part-type="genus" reg="Hyalesthes">H.</tp:taxon-name-part><tp:taxon-name-part taxon-name-part-type="species" reg="mavromoustakisi">mavromoustakisi</tp:taxon-name-part></tp:taxon-name></italic> and <italic><tp:taxon-name><tp:taxon-name-part taxon-name-part-type="genus" reg="Hyalesthes">H.</tp:taxon-name-part><tp:taxon-name-part taxon-name-part-type="species" reg="aither">aither</tp:taxon-name-part></tp:taxon-name></italic> (<xref ref-type="bibr" rid="B7713087">Dlabola 1959</xref>, <xref ref-type="bibr" rid="B7713219">Hoch 1990</xref>), Turkey (<xref ref-type="bibr" rid="B7826373">Lodos and Kalkandelen 1980</xref>, <xref ref-type="bibr" rid="B7713163">Demir 2007</xref>, <xref ref-type="bibr" rid="B7713154">Demir and Demirsoy 2009</xref>, <xref ref-type="bibr" rid="B7826382">Demirel and Hasbenli 2015</xref>), Iran (<xref ref-type="bibr" rid="B7712731">Dlabola 1981</xref>, <xref ref-type="bibr" rid="B7712959">Mozaffarian and Wilson 2011</xref>, <xref ref-type="bibr" rid="B7712977">Mozaffarian 2018</xref>), Turkmenistan, Uzbekistan, Kyrgyzstan (<xref ref-type="bibr" rid="B7712687">Dlabola 1958</xref>), Armenia (<xref ref-type="bibr" rid="B7713181">Lindberg 1960</xref>), Azerbaijan, Russia (Krasnodar, Dagestan) (<xref ref-type="bibr" rid="B7712483">Emeljanov 2015</xref>).</p></tp:treatment-sec><tp:treatment-sec sec-type="Notes"><title>Notes</title><p>First record for Bulgaria. <bold>Western Danube Plain</bold>: Guljantsi vill., 07.viii.2021, 2♂♂ and 2♀♀ (Fig. <xref ref-type="fig" rid="F7727335">1</xref>); <bold>Western Rhodopes Mts.</bold>:, Djadovci vill., 26.v.2014, 9♂♂ and 4♀♀; Bachkovo vill., 29.v.2021, 1♂; <bold>Eastern Rhodopes Mts.</bold>: Zimzelen vill., 25.v.2014, 3♂♂ and 1♀; Bjal Gradec vill., 02.vi.2015, 2♂♂ and 1 nymph; Dolno Lukovo vill., 01.vi.2015, 1♂. All specimens were collected on <italic><tp:taxon-name><tp:taxon-name-part taxon-name-part-type="genus" reg="Salix">Salix</tp:taxon-name-part></tp:taxon-name></italic> shrubs. Detailed occurrence data: <xref ref-type="bibr" rid="B7727581">Gjonov (2022)</xref>.</p><p>This species is recorded as a pest in the Caucasus (<xref ref-type="bibr" rid="B7712483">Emeljanov 2015</xref>) and Iran (<xref ref-type="bibr" rid="B7713239">Mozaffarian 2014</xref>, <xref ref-type="bibr" rid="B7712977">Mozaffarian 2018</xref>). Although it is hardly a danger to crops in Bulgaria (being found only on willow bushes), it should be monitored in the future.</p><p><bold>Red Lists</bold>: No assessment.</p><p><bold>Host plant</bold>: Polyphagous (<xref ref-type="bibr" rid="B7712483">Emeljanov 2015</xref>).</p></tp:treatment-sec><tp:treatment-sec><!--Section generated to contain objects referenced in tp:taxon-treatment.--><fig-group id="F7727335" position="float" orientation="portrait"><caption><p><italic><tp:taxon-name><tp:taxon-name-part taxon-name-part-type="genus" reg="Hyalesthes">Hyalesthes</tp:taxon-name-part><tp:taxon-name-part taxon-name-part-type="species" reg="mlokosiewiczi">mlokosiewiczi</tp:taxon-name-part></tp:taxon-name></italic> Signoret, 1879 - Bulgaria, Danube Plain.</p></caption><fig id="F7727370" position="float" orientation="portrait"><object-id xmlns:xlink="http://www.w3.org/1999/xlink" content-type="arpha" xlink:type="simple">BEFEA85E-771F-5A6F-81E6-AD9F102AC2C2</object-id><object-id xmlns:xlink="http://www.w3.org/1999/xlink" content-type="doi" xlink:type="simple">10.3897/BDJ.10.e83231.figure1a</object-id><label>Figure 1a.</label><caption><p>dorsal view</p></caption><graphic xmlns:xlink="http://www.w3.org/1999/xlink" xlink:href="bdj-10-e83231-g001_a.jpg" xlink:type="simple" position="float" orientation="portrait" id="oo_653958.jpg"><uri content-type="original_file" xlink:type="simple">https://binary.pensoft.net/fig/653958</uri></graphic></fig><fig id="F7727371" position="float" orientation="portrait"><object-id xmlns:xlink="http://www.w3.org/1999/xlink" content-type="arpha" xlink:type="simple">D09316A7-3C62-57C1-B19E-D613D353E98D</object-id><object-id xmlns:xlink="http://www.w3.org/1999/xlink" content-type="doi" xlink:type="simple">10.3897/BDJ.10.e83231.figure1b</object-id><label>Figure 1b.</label><caption><p>frontal view</p></caption><graphic xmlns:xlink="http://www.w3.org/1999/xlink" xlink:href="bdj-10-e83231-g001_b.jpg" xlink:type="simple" position="float" orientation="portrait" id="oo_653943.jpg"><uri content-type="original_file" xlink:type="simple">https://binary.pensoft.net/fig/653943</uri></graphic></fig></fig-group></tp:treatment-sec><ref-list><ref id="B7712527"><element-citation xmlns:xlink="http://www.w3.org/1999/xlink" publication-type="article" xlink:type="simple"><person-group person-group-type="author"><name name-style="western"><surname>Melichar</surname><given-names>Leopold</given-names></name></person-group><year>1914</year><article-title>Zweiter Beitrag zur Kenntnis der kaukasischen Homopterenfauna</article-title><source>Mitteilungen des Kaukasischen Museums</source><volume>8</volume><issue>1-2</issue><fpage>127</fpage><lpage>137</lpage></element-citation></ref><ref id="B7713087"><element-citation xmlns:xlink="http://www.w3.org/1999/xlink" publication-type="article" xlink:type="simple"><person-group person-group-type="author"><name name-style="western"><surname>Dlabola</surname><given-names>Jiří</given-names></name></person-group><year>1959</year><article-title>Fünf neue Zikaden-Arten aus dem Gebiet des Mittelmeers</article-title><source>Bollettino della Societa Entomologica Italiana</source><volume>89</volume><issue>9/10</issue><fpage>150</fpage><lpage>155</lpage></element-citation></ref><ref id="B7713219"><element-citation xmlns:xlink="http://www.w3.org/1999/xlink" publication-type="article" xlink:type="simple"><person-group person-group-type="author"><name name-style="western"><surname>Hoch</surname><given-names>Hannelore</given-names></name></person-group><year>1990</year><article-title>New synonyms and records in the cixiid genus <italic><tp:taxon-name><tp:taxon-name-part taxon-name-part-type="genus" reg="Hyalesthes">Hyalesthes</tp:taxon-name-part></tp:taxon-name></italic> Signoret, 1865 (Hom., <tp:taxon-name><tp:taxon-name-part taxon-name-part-type="superfamily">Fulgoroidea</tp:taxon-name-part></tp:taxon-name>)</article-title><source>Entomologist's Monthly Magazine</source><volume>26</volume><fpage>67</fpage><lpage>70</lpage></element-citation></ref><ref id="B7826373"><element-citation xmlns:xlink="http://www.w3.org/1999/xlink" publication-type="article" xlink:type="simple"><person-group person-group-type="author"><name name-style="western"><surname>Lodos</surname><given-names>Niyazi</given-names></name><name name-style="western"><surname>Kalkandelen</surname><given-names>Ayla</given-names></name></person-group><year>1980</year><article-title>Preliminary list of <tp:taxon-name><tp:taxon-name-part taxon-name-part-type="suborder">Auchenorrhyncha</tp:taxon-name-part></tp:taxon-name> with notes on distribution and importance of species in Turkey I. Family <tp:taxon-name><tp:taxon-name-part taxon-name-part-type="family">Cixiidae</tp:taxon-name-part></tp:taxon-name> Spinola</article-title><source>Türkiye Bitki Koruma Dergisi</source><volume>4</volume><issue>1</issue><fpage>15</fpage><lpage>27</lpage></element-citation></ref><ref id="B7713163"><element-citation xmlns:xlink="http://www.w3.org/1999/xlink" publication-type="article" xlink:type="simple"><person-group person-group-type="author"><name name-style="western"><surname>Demir</surname><given-names>Emine</given-names></name></person-group><year>2007</year><article-title>Contributions to the knowledge of Turkish <tp:taxon-name><tp:taxon-name-part taxon-name-part-type="suborder">Auchenorrhyncha</tp:taxon-name-part></tp:taxon-name> (<tp:taxon-name><tp:taxon-name-part taxon-name-part-type="suborder">Homoptera</tp:taxon-name-part></tp:taxon-name>, <tp:taxon-name><tp:taxon-name-part taxon-name-part-type="infraorder">Fulgoromorpha</tp:taxon-name-part></tp:taxon-name> and <tp:taxon-name><tp:taxon-name-part taxon-name-part-type="infraorder">Cicadomorpha</tp:taxon-name-part></tp:taxon-name>, excl. <tp:taxon-name><tp:taxon-name-part taxon-name-part-type="family">Cicadellidae</tp:taxon-name-part></tp:taxon-name>) with a new record, <italic><tp:taxon-name><tp:taxon-name-part taxon-name-part-type="genus" reg="Setapius">Setapius</tp:taxon-name-part><tp:taxon-name-part taxon-name-part-type="species" reg="klapperichianus">klapperichianus</tp:taxon-name-part></tp:taxon-name></italic> Dlabola, 1988</article-title><source>Munis Entomology &amp; Zoology</source><volume>2</volume><issue>1</issue><fpage>39</fpage><lpage>58</lpage></element-citation></ref><ref id="B7713154"><element-citation xmlns:xlink="http://www.w3.org/1999/xlink" publication-type="article" xlink:type="simple"><person-group person-group-type="author"><name name-style="western"><surname>Demir</surname><given-names>Emine</given-names></name><name name-style="western"><surname>Demirsoy</surname><given-names>Ali</given-names></name></person-group><year>2009</year><article-title>Preliminary report on the <tp:taxon-name><tp:taxon-name-part taxon-name-part-type="infraorder">Fulgoromorpha</tp:taxon-name-part></tp:taxon-name> (<tp:taxon-name><tp:taxon-name-part taxon-name-part-type="order">Hemiptera</tp:taxon-name-part></tp:taxon-name>) fauna of Kemaliye (Erzincan) with a new record for Turkey</article-title><source>Munis Entomology &amp; Zoology</source><volume>4</volume><issue>1</issue><fpage>280</fpage><lpage>286</lpage></element-citation></ref><ref id="B7826382"><element-citation xmlns:xlink="http://www.w3.org/1999/xlink" publication-type="article" xlink:type="simple"><person-group person-group-type="author"><name name-style="western"><surname>Demirel</surname><given-names>Ersin</given-names></name><name name-style="western"><surname>Hasbenli</surname><given-names>Abdullah</given-names></name></person-group><year>2015</year><article-title>Contributions to the Bolkar Mountains <tp:taxon-name><tp:taxon-name-part taxon-name-part-type="family">Cixiidae</tp:taxon-name-part></tp:taxon-name> fauna with a new record and an identification key for Turkey's <italic><tp:taxon-name><tp:taxon-name-part taxon-name-part-type="genus" reg="Tachycixius">Tachycixius</tp:taxon-name-part></tp:taxon-name></italic> (<tp:taxon-name><tp:taxon-name-part taxon-name-part-type="order">Hemiptera</tp:taxon-name-part></tp:taxon-name>: <tp:taxon-name><tp:taxon-name-part taxon-name-part-type="suborder">Auchenorrhyncha</tp:taxon-name-part></tp:taxon-name>)</article-title><source>Pakistan Journal of Zoology</source><volume>47</volume><issue>5</issue><fpage>1341</fpage><lpage>1346</lpage></element-citation></ref><ref id="B7712731"><element-citation xmlns:xlink="http://www.w3.org/1999/xlink" publication-type="article" xlink:type="simple"><person-group person-group-type="author"><name name-style="western"><surname>Dlabola</surname><given-names>Jiří</given-names></name></person-group><year>1981</year><article-title>Ergebnisse der tschechoslowakisch-iranischen entomologischen Expeditionen nach dem Iran (1970 und 1973). (Mit Angaben über einiger Sammelresultate in Anatolien). <tp:taxon-name><tp:taxon-name-part taxon-name-part-type="suborder">Homoptera</tp:taxon-name-part></tp:taxon-name>: <tp:taxon-name><tp:taxon-name-part taxon-name-part-type="suborder">Auchenorrhyncha</tp:taxon-name-part></tp:taxon-name> (II. Teil)</article-title><source>Acta Entomologica Musei Nationalis Pragae</source><volume>40</volume><fpage>127</fpage><lpage>311</lpage></element-citation></ref><ref id="B7712959"><element-citation xmlns:xlink="http://www.w3.org/1999/xlink" publication-type="article" xlink:type="simple"><person-group person-group-type="author"><name name-style="western"><surname>Mozaffarian</surname><given-names>Fariba</given-names></name><name name-style="western"><surname>Wilson</surname><given-names>Michael R.</given-names></name></person-group><year>2011</year><article-title>An annotated checklist of the planthoppers of Iran (<tp:taxon-name><tp:taxon-name-part taxon-name-part-type="order">Hemiptera</tp:taxon-name-part></tp:taxon-name>, <tp:taxon-name><tp:taxon-name-part taxon-name-part-type="suborder">Auchenorrhyncha</tp:taxon-name-part></tp:taxon-name>, <tp:taxon-name><tp:taxon-name-part taxon-name-part-type="infraorder">Fulgoromorpha</tp:taxon-name-part></tp:taxon-name>) with distribution data.</article-title><source>ZooKeys</source><volume>145</volume><fpage>1</fpage><lpage>57</lpage><pub-id pub-id-type="doi">10.3897/zookeys.145.1846</pub-id></element-citation></ref><ref id="B7712977"><element-citation xmlns:xlink="http://www.w3.org/1999/xlink" publication-type="article" xlink:type="simple"><person-group person-group-type="author"><name name-style="western"><surname>Mozaffarian</surname><given-names>Fariba</given-names></name></person-group><year>2018</year><article-title>An Identification key to the species of <tp:taxon-name><tp:taxon-name-part taxon-name-part-type="suborder">Auchenorrhyncha</tp:taxon-name-part></tp:taxon-name> of Iranian fauna recorded as pests in orchards and a review on the pest status of the species</article-title><source>Zootaxa</source><volume>4420</volume><issue>4</issue><fpage>475</fpage><lpage>501</lpage><pub-id pub-id-type="doi">10.11646/zootaxa.4420.4.2</pub-id></element-citation></ref><ref id="B7712687"><element-citation xmlns:xlink="http://www.w3.org/1999/xlink" publication-type="article" xlink:type="simple"><person-group person-group-type="author"><name name-style="western"><surname>Dlabola</surname><given-names>Jiří</given-names></name></person-group><year>1958</year><article-title>Zikaden-Ausbeute vom Kaukasus (<tp:taxon-name><tp:taxon-name-part taxon-name-part-type="suborder">Homoptera</tp:taxon-name-part></tp:taxon-name> <tp:taxon-name><tp:taxon-name-part taxon-name-part-type="suborder">Auchenorrhyncha</tp:taxon-name-part></tp:taxon-name>)</article-title><source>Acta Entomologica Musei Nationalis Pragae</source><volume>32</volume><fpage>317</fpage><lpage>352</lpage></element-citation></ref><ref id="B7713181"><element-citation xmlns:xlink="http://www.w3.org/1999/xlink" publication-type="article" xlink:type="simple"><person-group person-group-type="author"><name name-style="western"><surname>Lindberg</surname><given-names>P. Håkan</given-names></name></person-group><year>1960</year><article-title>Über Zikaden von Sowjetarmenien</article-title><source>Notulae entomologicae</source><volume>40</volume><fpage>56</fpage><lpage>72</lpage></element-citation></ref><ref id="B7712483"><element-citation xmlns:xlink="http://www.w3.org/1999/xlink" publication-type="article" xlink:type="simple"><person-group person-group-type="author"><name name-style="western"><surname>Emeljanov</surname><given-names>Alexandr Fedorovich</given-names></name></person-group><year>2015</year><article-title>Planthoppers of the family <tp:taxon-name><tp:taxon-name-part taxon-name-part-type="family">Cixiidae</tp:taxon-name-part></tp:taxon-name> of Russia and adjacent territories</article-title><source>Key to the fauna of Russia</source><volume>177</volume><fpage>1</fpage><lpage>252</lpage></element-citation></ref><ref id="B7727581"><element-citation xmlns:xlink="http://www.w3.org/1999/xlink" publication-type="article" xlink:type="simple"><person-group person-group-type="author"><name name-style="western"><surname>Gjonov</surname><given-names>I.</given-names></name></person-group><year>2022</year><article-title>new_fulgoromorpha_records_bulgaria_2022</article-title><source>Biodiversity Data Journal. Occurrence dataset</source><pub-id pub-id-type="doi">10.15468/78yrn5</pub-id></element-citation></ref><ref id="B7713239"><element-citation xmlns:xlink="http://www.w3.org/1999/xlink" publication-type="article" xlink:type="simple"><person-group person-group-type="author"><name name-style="western"><surname>Mozaffarian</surname><given-names>Fariba</given-names></name></person-group><year>2014</year><article-title>Fauna of planthoppers superfamily <tp:taxon-name><tp:taxon-name-part taxon-name-part-type="superfamily">Fulgoroidea</tp:taxon-name-part></tp:taxon-name> (Hem.: <tp:taxon-name><tp:taxon-name-part taxon-name-part-type="suborder">Auchenorrhyncha</tp:taxon-name-part></tp:taxon-name>) in the northwestern Iran</article-title><source>Journal of Field Crop Entomology</source><volume>4</volume><issue>1</issue><fpage>1</fpage><lpage>16</lpage></element-citation></ref></ref-list></tp:taxon-treatment>
