# Supplementary material for: New records of fifteen species of Fulgoromorpha (Insecta: Hemiptera) in Bulgaria
Source: Biodivers Data J. 2022 May 9;10:e83231. doi: 10.3897/BDJ.10.e83231 (PMC9848587; doi:10.3897/BDJ.10.e83231)
Supplement: XML Treatment for Delphax armeniacus [file BDJ.10.e83231-treatment6.xml]

<!DOCTYPE tp:taxon-treatment
  PUBLIC "-//TaxonX//DTD Taxonomic Treatment Publishing DTD v0 20100105//EN" "tax-treatment-NSO.dtd">
<tp:taxon-treatment xmlns:tp="http://www.plazi.org/taxpub"><tp:treatment-meta><mixed-citation publication-type="journal"><person-group><name><surname>Gjonov</surname><given-names>Ilia</given-names></name></person-group><article-title>New records of fifteen species of <tp:taxon-name><tp:taxon-name-part taxon-name-part-type="infraorder">Fulgoromorpha</tp:taxon-name-part></tp:taxon-name> (<tp:taxon-name><tp:taxon-name-part taxon-name-part-type="class">Insecta</tp:taxon-name-part></tp:taxon-name>: <tp:taxon-name><tp:taxon-name-part taxon-name-part-type="order">Hemiptera</tp:taxon-name-part></tp:taxon-name>) in Bulgaria</article-title><source>Biodivers Data J</source><day>09</day><month>05</month><year>2022</year><volume>10</volume><pub-id pub-id-type="doi">10.3897/BDJ.10.e83231</pub-id></mixed-citation></tp:treatment-meta><tp:nomenclature><tp:taxon-name>
              <object-id xmlns:xlink="http://www.w3.org/1999/xlink" content-type="arpha" xlink:type="simple">4AF027A0-5AB7-51D0-AE7F-1C81D475F4FD</object-id>
              <tp:taxon-name-part taxon-name-part-type="genus">Delphax</tp:taxon-name-part>
              <tp:taxon-name-part taxon-name-part-type="species">armeniacus</tp:taxon-name-part>
            </tp:taxon-name><tp:taxon-authority>Anufriev, 1970</tp:taxon-authority></tp:nomenclature><tp:treatment-sec sec-type="Distribution"><title>Distribution</title><p>Ukraine (<xref ref-type="bibr" rid="B7716611">Nast 1987</xref>), Greece (<xref ref-type="bibr" rid="B7713061">Drosopoulos 1982b</xref>, <xref ref-type="bibr" rid="B7712678">Drosopoulos et al. 1983</xref>), Armenia (<xref ref-type="bibr" rid="B7834372">Anufriev 1970</xref>), North-western Caucasus, Kazakhstan (<xref ref-type="bibr" rid="B7834889">Mitjaev 2015</xref>).</p></tp:treatment-sec><tp:treatment-sec sec-type="Notes"><title>Notes</title><p>First record for Bulgaria. <bold>Southern Black Sea coast</bold>: Sinemorec vill., the mouth of Veleka River, at light, near a marsh, 14.viii.2010, 1♂. Detailed occurrence data: <xref ref-type="bibr" rid="B7727581">Gjonov (2022)</xref>.</p><p><bold>Red Lists</bold>: No assessment.</p><p><bold>Host plant</bold>: There are no literature data. Although the specimen was collected in light, it is assumed that it came from the nearest <italic><tp:taxon-name><tp:taxon-name-part taxon-name-part-type="genus" reg="Phragmites">Phragmites</tp:taxon-name-part><tp:taxon-name-part taxon-name-part-type="species" reg="australis">australis</tp:taxon-name-part></tp:taxon-name></italic> (Cav.) Trin. ex Steud. plantation, the typical host-plant for <italic><tp:taxon-name><tp:taxon-name-part taxon-name-part-type="genus" reg="Delphax">Delphax</tp:taxon-name-part></tp:taxon-name></italic> species (<xref ref-type="bibr" rid="B7833465">Nickel 2003b</xref>).</p></tp:treatment-sec><ref-list><ref id="B7716611"><element-citation xmlns:xlink="http://www.w3.org/1999/xlink" publication-type="article" xlink:type="simple"><person-group person-group-type="author"><name name-style="western"><surname>Nast</surname><given-names>Janusz</given-names></name></person-group><year>1987</year><article-title>The <tp:taxon-name><tp:taxon-name-part taxon-name-part-type="suborder">Auchenorrhyncha</tp:taxon-name-part></tp:taxon-name> (<tp:taxon-name><tp:taxon-name-part taxon-name-part-type="suborder">Homoptera</tp:taxon-name-part></tp:taxon-name>) of Europe</article-title><source>Annales zoologici</source><volume>40</volume><issue>15</issue><fpage>535</fpage><lpage>661</lpage></element-citation></ref><ref id="B7713061"><element-citation xmlns:xlink="http://www.w3.org/1999/xlink" publication-type="article" xlink:type="simple"><person-group person-group-type="author"><name name-style="western"><surname>Drosopoulos</surname><given-names>Sakis</given-names></name></person-group><year>1982</year><article-title>Hemipterological Studies in Greece. Part II. <tp:taxon-name><tp:taxon-name-part taxon-name-part-type="suborder">Homoptera</tp:taxon-name-part></tp:taxon-name> - <tp:taxon-name><tp:taxon-name-part taxon-name-part-type="suborder">Auchenorrhyncha</tp:taxon-name-part></tp:taxon-name>. On the Family <tp:taxon-name><tp:taxon-name-part taxon-name-part-type="family">Delphacidae</tp:taxon-name-part></tp:taxon-name>.</article-title><source>Marburger Entomologische Publikationen</source><volume>1</volume><issue>6</issue><fpage>35</fpage><lpage>88</lpage></element-citation></ref><ref id="B7712678"><element-citation xmlns:xlink="http://www.w3.org/1999/xlink" publication-type="article" xlink:type="simple"><person-group person-group-type="author"><name name-style="western"><surname>Drosopoulos</surname><given-names>Sakis</given-names></name><name name-style="western"><surname>Asche</surname><given-names>Manfred</given-names></name><name name-style="western"><surname>Hoch</surname><given-names>Hannelore</given-names></name></person-group><year>1983</year><article-title>Contribution to the planthopper fauna of Greece. <tp:taxon-name><tp:taxon-name-part taxon-name-part-type="suborder">Homoptera</tp:taxon-name-part></tp:taxon-name>, <tp:taxon-name><tp:taxon-name-part taxon-name-part-type="suborder">Auchenorrhyncha</tp:taxon-name-part></tp:taxon-name>, <tp:taxon-name><tp:taxon-name-part taxon-name-part-type="infraorder">Fulgoromorpha</tp:taxon-name-part></tp:taxon-name>, <tp:taxon-name><tp:taxon-name-part taxon-name-part-type="family">Delphacidae</tp:taxon-name-part></tp:taxon-name>)</article-title><source>Annales de l'Institut Phytopathologique Benaki (N.S.)</source><volume>14</volume><fpage>19</fpage><lpage>68</lpage></element-citation></ref><ref id="B7834372"><element-citation xmlns:xlink="http://www.w3.org/1999/xlink" publication-type="article" xlink:type="simple"><person-group person-group-type="author"><name name-style="western"><surname>Anufriev</surname><given-names>G. A.</given-names></name></person-group><year>1970</year><article-title>Two new Palaearctic species of <italic><tp:taxon-name><tp:taxon-name-part taxon-name-part-type="genus" reg="Delphax">Delphax</tp:taxon-name-part></tp:taxon-name></italic> Fabricius, 1798 (<tp:taxon-name><tp:taxon-name-part taxon-name-part-type="suborder">Homoptera</tp:taxon-name-part></tp:taxon-name>, <tp:taxon-name><tp:taxon-name-part taxon-name-part-type="family">Delphacidae</tp:taxon-name-part></tp:taxon-name>)</article-title><source>Bulletin de l’Académie Polonaise des Sciences. Série des Sciences Biologiques</source><volume>18</volume><fpage>201</fpage><lpage>205</lpage></element-citation></ref><ref id="B7834889"><element-citation xmlns:xlink="http://www.w3.org/1999/xlink" publication-type="article" xlink:type="simple"><person-group person-group-type="author"><name name-style="western"><surname>Mitjaev</surname><given-names>I. D.</given-names></name></person-group><year>2015</year><article-title>Leafhoppers (<tp:taxon-name><tp:taxon-name-part taxon-name-part-type="suborder">Homoptera</tp:taxon-name-part></tp:taxon-name>, <tp:taxon-name><tp:taxon-name-part taxon-name-part-type="suborder">Cicadinea</tp:taxon-name-part></tp:taxon-name>) of Kazakhstan, annotated check-list of species</article-title><source>Selevinia</source><volume>23</volume><fpage>43</fpage><lpage>81</lpage></element-citation></ref><ref id="B7727581"><element-citation xmlns:xlink="http://www.w3.org/1999/xlink" publication-type="article" xlink:type="simple"><person-group person-group-type="author"><name name-style="western"><surname>Gjonov</surname><given-names>I.</given-names></name></person-group><year>2022</year><article-title>new_fulgoromorpha_records_bulgaria_2022</article-title><source>Biodiversity Data Journal. Occurrence dataset</source><pub-id pub-id-type="doi">10.15468/78yrn5</pub-id></element-citation></ref><ref id="B7833465"><element-citation xmlns:xlink="http://www.w3.org/1999/xlink" publication-type="book" xlink:type="simple"><person-group person-group-type="author"><name name-style="western"><surname>Nickel</surname><given-names>H.</given-names></name></person-group><year>2003</year><source>The Leafhoppers and Planthoppers of Germany (<tp:taxon-name><tp:taxon-name-part taxon-name-part-type="suborder">Homoptera</tp:taxon-name-part></tp:taxon-name>, <tp:taxon-name><tp:taxon-name-part taxon-name-part-type="suborder">Auchenorrhyncha</tp:taxon-name-part></tp:taxon-name>): Patterns and strategies in a highly diverse group of phytophagous insects</source><publisher-name>Pensoft Publishers, Sofia-Moscow Goecke &amp; Evers, Keltern</publisher-name><size units="page">460</size></element-citation></ref></ref-list></tp:taxon-treatment>
