# Supplementary material for: New records of fifteen species of Fulgoromorpha (Insecta: Hemiptera) in Bulgaria
Source: Biodivers Data J. 2022 May 9;10:e83231. doi: 10.3897/BDJ.10.e83231 (PMC9848587; doi:10.3897/BDJ.10.e83231)
Supplement: XML Treatment for Euides speciosa [file BDJ.10.e83231-treatment8.xml]

<!DOCTYPE tp:taxon-treatment
  PUBLIC "-//TaxonX//DTD Taxonomic Treatment Publishing DTD v0 20100105//EN" "tax-treatment-NSO.dtd">
<tp:taxon-treatment xmlns:tp="http://www.plazi.org/taxpub"><tp:treatment-meta><mixed-citation publication-type="journal"><person-group><name><surname>Gjonov</surname><given-names>Ilia</given-names></name></person-group><article-title>New records of fifteen species of <tp:taxon-name><tp:taxon-name-part taxon-name-part-type="infraorder">Fulgoromorpha</tp:taxon-name-part></tp:taxon-name> (<tp:taxon-name><tp:taxon-name-part taxon-name-part-type="class">Insecta</tp:taxon-name-part></tp:taxon-name>: <tp:taxon-name><tp:taxon-name-part taxon-name-part-type="order">Hemiptera</tp:taxon-name-part></tp:taxon-name>) in Bulgaria</article-title><source>Biodivers Data J</source><day>09</day><month>05</month><year>2022</year><volume>10</volume><pub-id pub-id-type="doi">10.3897/BDJ.10.e83231</pub-id></mixed-citation></tp:treatment-meta><tp:nomenclature><tp:taxon-name>
              <object-id xmlns:xlink="http://www.w3.org/1999/xlink" content-type="arpha" xlink:type="simple">35420FBA-CC70-56DE-AA67-AE6D02BF4748</object-id>
              <tp:taxon-name-part taxon-name-part-type="genus">Euides</tp:taxon-name-part>
              <tp:taxon-name-part taxon-name-part-type="species">speciosa</tp:taxon-name-part>
            </tp:taxon-name><tp:taxon-authority>(Boheman, 1845)</tp:taxon-authority><tp:nomenclature-citation-list><tp:nomenclature-citation><tp:taxon-name>
                  <tp:taxon-name-part taxon-name-part-type="species" reg="speciosa"/>
                </tp:taxon-name><comment><xref ref-type="bibr" rid="B7716435">Della Giustina (2019)</xref> does not support the synonymy of <italic><tp:taxon-name><tp:taxon-name-part taxon-name-part-type="genus" reg="Euides">E.</tp:taxon-name-part><tp:taxon-name-part taxon-name-part-type="species" reg="basilinea">basilinea</tp:taxon-name-part></tp:taxon-name></italic> (Germar, 1821) under <italic><tp:taxon-name><tp:taxon-name-part taxon-name-part-type="genus" reg="Euides">E.</tp:taxon-name-part><tp:taxon-name-part taxon-name-part-type="species" reg="speciosa">speciosa</tp:taxon-name-part></tp:taxon-name></italic> proposed by <xref ref-type="bibr" rid="B7727628">Nast (1986)</xref>.</comment></tp:nomenclature-citation></tp:nomenclature-citation-list></tp:nomenclature><tp:treatment-sec sec-type="Distribution"><title>Distribution</title><p>Norway, Denmark, Sweden, Finland, Estonia, Latvia, Lithuania, Russia (Karelia) (<xref ref-type="bibr" rid="B7712829">Söderman et al. 2009</xref>), Germany, Austria, Switzerland (<xref ref-type="bibr" rid="B7834856">Mühlethaler et al. 2018</xref>), Luxembourg (<xref ref-type="bibr" rid="B7712748">Niedringhaus et al. 2010a</xref>), as <italic><tp:taxon-name><tp:taxon-name-part taxon-name-part-type="genus" reg="Euides">E.</tp:taxon-name-part><tp:taxon-name-part taxon-name-part-type="species" reg="basilinea">basilinea</tp:taxon-name-part></tp:taxon-name></italic> (Germar, 1821). Synonimisation is refuted by <xref ref-type="bibr" rid="B7716435">Della Giustina (2019)</xref> for the North of Europe. France (<xref ref-type="bibr" rid="B7716435">Della Giustina 2019</xref>), Hungary (<xref ref-type="bibr" rid="B7712545">Asche 1982a</xref>), ex-Yugoslavia (<xref ref-type="bibr" rid="B7712757">Asche 1982b</xref>), Belarus (<xref ref-type="bibr" rid="B7712793">Borodin 2004</xref>), Kazakhstan (<xref ref-type="bibr" rid="B7716602">Mitjaev 1971</xref>), Korea (<xref ref-type="bibr" rid="B7712437">Park and Jung 2020</xref>), Japan (<xref ref-type="bibr" rid="B7716526">Hayashi and Fujinuma 2016</xref>).</p></tp:treatment-sec><tp:treatment-sec sec-type="Notes"><title>Notes</title><p>New record for Bulgaria. <bold>Western Danube Plain</bold>: Archar vill., 04.v.2015, 1♂; <bold>Southern Black Sea coast</bold>: Atia vill., 22.viii.2016, 1♂. Detailed occurrence data: <xref ref-type="bibr" rid="B7727581">Gjonov (2022)</xref>.</p><p><bold>Red Lists: EN</bold>: Saxony (<xref ref-type="bibr" rid="B7712581">Walter et al. 2003</xref>); <bold>VU</bold>: (under the name <italic><tp:taxon-name><tp:taxon-name-part taxon-name-part-type="genus" reg="Euides">E.</tp:taxon-name-part><tp:taxon-name-part taxon-name-part-type="species" reg="basilinea">basilinea</tp:taxon-name-part></tp:taxon-name></italic>): Bavaria (<xref ref-type="bibr" rid="B7716628">Nickel 2003a</xref>), Tyrphobionts and Tyrphophils of Hanoverian Moor Geest (<xref ref-type="bibr" rid="B7723812">Nickel and Gärtner 2009</xref>), Watercourses and Springs on the Hoher Trauchberg, Eastern Allgäu/Bavarian Alps (<xref ref-type="bibr" rid="B7723821">Bückle and Guglielmino 2011</xref>) and Germany (<xref ref-type="bibr" rid="B7716637">Nickel et al. 2016</xref>).</p><p><bold>Host plant</bold>: <italic><tp:taxon-name><tp:taxon-name-part taxon-name-part-type="genus" reg="Phragmites">Phragmites</tp:taxon-name-part><tp:taxon-name-part taxon-name-part-type="species" reg="australis">australis</tp:taxon-name-part></tp:taxon-name></italic> (<xref ref-type="bibr" rid="B7716435">Della Giustina 2019</xref>).</p></tp:treatment-sec><ref-list><ref id="B7716435"><element-citation xmlns:xlink="http://www.w3.org/1999/xlink" publication-type="book" xlink:type="simple"><person-group person-group-type="author"><name name-style="western"><surname>Della Giustina</surname><given-names>William</given-names></name></person-group><year>2019</year><source>Les <tp:taxon-name><tp:taxon-name-part taxon-name-part-type="family">Delphacidae</tp:taxon-name-part></tp:taxon-name> de France et des pays limitrophes (<tp:taxon-name><tp:taxon-name-part taxon-name-part-type="order">Hemiptera</tp:taxon-name-part></tp:taxon-name>, <tp:taxon-name><tp:taxon-name-part taxon-name-part-type="infraorder">Fulgoromorpha</tp:taxon-name-part></tp:taxon-name>) Tome 1&amp;2</source><publisher-name>Fédération Française des Sociétés de Sciences Naturelles</publisher-name><size units="page">831</size></element-citation></ref><ref id="B7727628"><element-citation xmlns:xlink="http://www.w3.org/1999/xlink" publication-type="article" xlink:type="simple"><person-group person-group-type="author"><name name-style="western"><surname>Nast</surname><given-names>J.</given-names></name></person-group><year>1986</year><article-title>Notes on some <tp:taxon-name><tp:taxon-name-part taxon-name-part-type="suborder">Auchenorrhyncha</tp:taxon-name-part></tp:taxon-name> (<tp:taxon-name><tp:taxon-name-part taxon-name-part-type="suborder">Homoptera</tp:taxon-name-part></tp:taxon-name>) VI - X</article-title><source>Annales Zoologici</source><volume>40</volume><issue>2-5</issue><fpage>297</fpage><lpage>307</lpage></element-citation></ref><ref id="B7712829"><element-citation xmlns:xlink="http://www.w3.org/1999/xlink" publication-type="article" xlink:type="simple"><person-group person-group-type="author"><name name-style="western"><surname>Söderman</surname><given-names>Guy</given-names></name><name name-style="western"><surname>Gillerfors</surname><given-names>Gosta</given-names></name><name name-style="western"><surname>Endrestøl</surname><given-names>Anders</given-names></name><name name-style="western"><surname>Söderman</surname><given-names>Guy</given-names></name></person-group><year>2009</year><article-title>An annotated catalogue of the <tp:taxon-name><tp:taxon-name-part taxon-name-part-type="suborder">Auchenorrhyncha</tp:taxon-name-part></tp:taxon-name> of Northern Europe</article-title><source>
            <tp:taxon-name><tp:taxon-name-part taxon-name-part-type="infraorder">Cicadina</tp:taxon-name-part></tp:taxon-name>
          </source><volume>10</volume><issue>1</issue><fpage>33</fpage><lpage>69</lpage></element-citation></ref><ref id="B7834856"><element-citation xmlns:xlink="http://www.w3.org/1999/xlink" publication-type="chapter" xlink:type="simple"><person-group person-group-type="author"><name name-style="western"><surname>Mühlethaler</surname><given-names>Roland</given-names></name><name name-style="western"><surname>Holzinger</surname><given-names>Werner E</given-names></name><name name-style="western"><surname>Nickel</surname><given-names>Herbert</given-names></name><name name-style="western"><surname>Wachmann</surname><given-names>Ekkehard</given-names></name></person-group><year>2018</year><chapter-title>Verzeichnis der Zikaden Deutschlands, Österreichs und der Schweiz</chapter-title><person-group person-group-type="editor"><name name-style="western"><surname>Meyer</surname><given-names>Quelle &amp;</given-names></name></person-group><source>Die Zikaden Deutschlands, Österreichs und der Schweiz: Entdecken – Beobachten – Bestimmen</source><publisher-loc>Wiebelsheim</publisher-loc><size units="page">1-32</size></element-citation></ref><ref id="B7712748"><element-citation xmlns:xlink="http://www.w3.org/1999/xlink" publication-type="article" xlink:type="simple"><person-group person-group-type="author"><name name-style="western"><surname>Niedringhaus</surname><given-names>Rolf</given-names></name><name name-style="western"><surname>Biedermann</surname><given-names>Robert</given-names></name><name name-style="western"><surname>Nickel</surname><given-names>Herbert</given-names></name></person-group><year>2010</year><article-title>Verbreitungsatlas der Zikaden des Großherzogtums Luxemburg - Textband</article-title><source>Ferrantia</source><volume>60</volume><fpage>1</fpage><lpage>105</lpage></element-citation></ref><ref id="B7712545"><element-citation xmlns:xlink="http://www.w3.org/1999/xlink" publication-type="article" xlink:type="simple"><person-group person-group-type="author"><name name-style="western"><surname>Asche</surname><given-names>Manfred</given-names></name></person-group><year>1982</year><article-title>Beiträge zur Delphaciden-Fauna Ungarns (<tp:taxon-name><tp:taxon-name-part taxon-name-part-type="suborder">Homoptera</tp:taxon-name-part></tp:taxon-name> <tp:taxon-name><tp:taxon-name-part taxon-name-part-type="infraorder">Cicadina</tp:taxon-name-part></tp:taxon-name> <tp:taxon-name><tp:taxon-name-part taxon-name-part-type="family">Delphacidae</tp:taxon-name-part></tp:taxon-name>)</article-title><source>Marburger Entomologische Publikationen</source><volume>1</volume><issue>7</issue><fpage>139</fpage><lpage>154</lpage></element-citation></ref><ref id="B7712757"><element-citation xmlns:xlink="http://www.w3.org/1999/xlink" publication-type="article" xlink:type="simple"><person-group person-group-type="author"><name name-style="western"><surname>Asche</surname><given-names>Manfred</given-names></name></person-group><year>1982</year><article-title>Beiträge zur Delphaciden - Fauna Jugoslawiens und Bulgariens (<tp:taxon-name><tp:taxon-name-part taxon-name-part-type="suborder">Homoptera</tp:taxon-name-part></tp:taxon-name> <tp:taxon-name><tp:taxon-name-part taxon-name-part-type="infraorder">Cicadina</tp:taxon-name-part></tp:taxon-name> <tp:taxon-name><tp:taxon-name-part taxon-name-part-type="family">Delphacidae</tp:taxon-name-part></tp:taxon-name>)</article-title><source>Marburger Entomologische Publikationen</source><volume>1</volume><issue>7</issue><fpage>99</fpage><lpage>138</lpage></element-citation></ref><ref id="B7712793"><element-citation xmlns:xlink="http://www.w3.org/1999/xlink" publication-type="article" xlink:type="simple"><person-group person-group-type="author"><name name-style="western"><surname>Borodin</surname><given-names>Oleg</given-names></name></person-group><year>2004</year><article-title>A checklist of the <tp:taxon-name><tp:taxon-name-part taxon-name-part-type="suborder">Auchenorrhyncha</tp:taxon-name-part></tp:taxon-name> of Belarus (<tp:taxon-name><tp:taxon-name-part taxon-name-part-type="order">Hemiptera</tp:taxon-name-part></tp:taxon-name>, <tp:taxon-name><tp:taxon-name-part taxon-name-part-type="infraorder">Fulgoromorpha</tp:taxon-name-part></tp:taxon-name> et <tp:taxon-name><tp:taxon-name-part taxon-name-part-type="infraorder">Cicadomorpha</tp:taxon-name-part></tp:taxon-name>)</article-title><source>Beiträge zur Zikadenkunde</source><volume>7</volume><fpage>29</fpage><lpage>47</lpage></element-citation></ref><ref id="B7716602"><element-citation xmlns:xlink="http://www.w3.org/1999/xlink" publication-type="article" xlink:type="simple"><person-group person-group-type="author"><name name-style="western"><surname>Mitjaev</surname><given-names>I D</given-names></name></person-group><year>1971</year><article-title>Leafhoppers of Kazakhstan (<tp:taxon-name><tp:taxon-name-part taxon-name-part-type="suborder">Homoptera</tp:taxon-name-part></tp:taxon-name>-<tp:taxon-name><tp:taxon-name-part taxon-name-part-type="suborder">Cicadinea</tp:taxon-name-part></tp:taxon-name>)</article-title><source>Science of Kazakh SSR</source><volume>1971</volume><fpage>1</fpage><lpage>211</lpage></element-citation></ref><ref id="B7712437"><element-citation xmlns:xlink="http://www.w3.org/1999/xlink" publication-type="article" xlink:type="simple"><person-group person-group-type="author"><name name-style="western"><surname>Park</surname><given-names>Jaekook</given-names></name><name name-style="western"><surname>Jung</surname><given-names>Sunghoon</given-names></name></person-group><year>2020</year><article-title>Two newly recorded genera and species of the plant hopper (<tp:taxon-name><tp:taxon-name-part taxon-name-part-type="order">Hemiptera</tp:taxon-name-part></tp:taxon-name>: Auchenorhyncha: <tp:taxon-name><tp:taxon-name-part taxon-name-part-type="family">Delphacidae</tp:taxon-name-part></tp:taxon-name>) in Korea</article-title><source>Journal of Asia-Pacific Biodiversity</source><volume>13</volume><issue>2</issue><fpage>310</fpage><lpage>313</lpage><pub-id pub-id-type="doi">10.1016/j.japb.2020.03.015</pub-id></element-citation></ref><ref id="B7716526"><element-citation xmlns:xlink="http://www.w3.org/1999/xlink" publication-type="chapter" xlink:type="simple"><person-group person-group-type="author"><name name-style="western"><surname>Hayashi</surname><given-names>M.</given-names></name><name name-style="western"><surname>Fujinuma</surname><given-names>Satoshi</given-names></name></person-group><year>2016</year><chapter-title>Fulgoromorpha</chapter-title><person-group person-group-type="editor"><name name-style="western"><surname>Japan</surname><given-names>Editorial Committee of Catalogue of the Insects of</given-names></name></person-group><source>Catalogue of the Insects of Japan Volume 4 <tp:taxon-name><tp:taxon-name-part taxon-name-part-type="superorder">Paraneoptera</tp:taxon-name-part></tp:taxon-name> (<tp:taxon-name><tp:taxon-name-part taxon-name-part-type="order">Psocodea</tp:taxon-name-part></tp:taxon-name>, <tp:taxon-name><tp:taxon-name-part taxon-name-part-type="order">Thysanoptera</tp:taxon-name-part></tp:taxon-name>, <tp:taxon-name><tp:taxon-name-part taxon-name-part-type="order">Hemiptera</tp:taxon-name-part></tp:taxon-name>)</source><publisher-name>Entomological Society of Japan</publisher-name><size units="page">323-355</size></element-citation></ref><ref id="B7727581"><element-citation xmlns:xlink="http://www.w3.org/1999/xlink" publication-type="article" xlink:type="simple"><person-group person-group-type="author"><name name-style="western"><surname>Gjonov</surname><given-names>I.</given-names></name></person-group><year>2022</year><article-title>new_fulgoromorpha_records_bulgaria_2022</article-title><source>Biodiversity Data Journal. Occurrence dataset</source><pub-id pub-id-type="doi">10.15468/78yrn5</pub-id></element-citation></ref><ref id="B7712581"><element-citation xmlns:xlink="http://www.w3.org/1999/xlink" publication-type="chapter" xlink:type="simple"><person-group person-group-type="author"><name name-style="western"><surname>Walter</surname><given-names>Sabine</given-names></name><name name-style="western"><surname>Emmrich</surname><given-names>Rainer</given-names></name><name name-style="western"><surname>Nickel</surname><given-names>Herbert</given-names></name></person-group><year>2003</year><chapter-title>Rote Liste Zikaden</chapter-title><person-group person-group-type="editor"><name name-style="western"><surname>Landschaftsschutz</surname><given-names>Abt. Natur- und</given-names></name></person-group><source>Materialien zu Naturschutz und Landschaftspflege</source><size units="page">27</size></element-citation></ref><ref id="B7716628"><element-citation xmlns:xlink="http://www.w3.org/1999/xlink" publication-type="article" xlink:type="simple"><person-group person-group-type="author"><name name-style="western"><surname>Nickel</surname><given-names>Herbert</given-names></name></person-group><year>2003</year><article-title>Rote Liste gefährdeter Zikaden (<tp:taxon-name><tp:taxon-name-part taxon-name-part-type="order">Hemiptera</tp:taxon-name-part></tp:taxon-name>, <tp:taxon-name><tp:taxon-name-part taxon-name-part-type="suborder">Auchenorrhyncha</tp:taxon-name-part></tp:taxon-name>) Bayerns</article-title><source>Schriftenreihe des Bayerischen Landesamtes für Umweltschutz</source><volume>166</volume><issue>2002</issue><fpage>1</fpage><lpage>67</lpage></element-citation></ref><ref id="B7723812"><element-citation xmlns:xlink="http://www.w3.org/1999/xlink" publication-type="article" xlink:type="simple"><person-group person-group-type="author"><name name-style="western"><surname>Nickel</surname><given-names>Herbert</given-names></name><name name-style="western"><surname>Gärtner</surname><given-names>Eberhard</given-names></name></person-group><year>2009</year><article-title>Tyrphobionte und tyrphophile Zikaden (<tp:taxon-name><tp:taxon-name-part taxon-name-part-type="order">Hemiptera</tp:taxon-name-part></tp:taxon-name>, <tp:taxon-name><tp:taxon-name-part taxon-name-part-type="suborder">Auchenorrhyncha</tp:taxon-name-part></tp:taxon-name>) in der Hannoverschen Moorgeest – Biotopspezifische Insekten als Zeigerarten für den Zustand von Hochmooren</article-title><source>TELMA</source><volume>39</volume><fpage>45</fpage><lpage>74</lpage></element-citation></ref><ref id="B7723821"><element-citation xmlns:xlink="http://www.w3.org/1999/xlink" publication-type="article" xlink:type="simple"><person-group person-group-type="author"><name name-style="western"><surname>Bückle</surname><given-names>Christoph</given-names></name><name name-style="western"><surname>Guglielmino</surname><given-names>Adalgisa</given-names></name></person-group><year>2011</year><article-title>Zur Zikadenfauna (<tp:taxon-name><tp:taxon-name-part taxon-name-part-type="suborder">Auchenorrhyncha</tp:taxon-name-part></tp:taxon-name>) im Umland von Fließgewäs- sern und Quellen am Hohen Trauchberg, Ostallgäu/Bayerische Alpen</article-title><source>Lauterbornia</source><volume>73</volume><fpage>1</fpage><lpage>22</lpage></element-citation></ref><ref id="B7716637"><element-citation xmlns:xlink="http://www.w3.org/1999/xlink" publication-type="article" xlink:type="simple"><person-group person-group-type="author"><name name-style="western"><surname>Nickel</surname><given-names>Herbert</given-names></name><name name-style="western"><surname>Achtziger</surname><given-names>Roland</given-names></name><name name-style="western"><surname>Biedermann</surname><given-names>Robert</given-names></name><name name-style="western"><surname>Bückle</surname><given-names>Christoph</given-names></name><name name-style="western"><surname>Deutschmann</surname><given-names>U</given-names></name><name name-style="western"><surname>Niedringhaus</surname><given-names>Rolf</given-names></name><name name-style="western"><surname>Remane</surname><given-names>Reinhard</given-names></name><name name-style="western"><surname>Walter</surname><given-names>S.</given-names></name><name name-style="western"><surname>Witsack</surname><given-names>Werner</given-names></name></person-group><year>2016</year><article-title>Rote Liste und Gesamtartenliste der Zikaden</article-title><source>Naturschutz und Biologische Vielfalt</source><volume>70</volume><issue>4</issue><fpage>249</fpage><lpage>298</lpage></element-citation></ref></ref-list></tp:taxon-treatment>
