# Supplementary material for: New records of fifteen species of Fulgoromorpha (Insecta: Hemiptera) in Bulgaria
Source: Biodivers Data J. 2022 May 9;10:e83231. doi: 10.3897/BDJ.10.e83231 (PMC9848587; doi:10.3897/BDJ.10.e83231)
Supplement: XML Treatment for Eurysula lurida [file BDJ.10.e83231-treatment10.xml]

<!DOCTYPE tp:taxon-treatment
  PUBLIC "-//TaxonX//DTD Taxonomic Treatment Publishing DTD v0 20100105//EN" "tax-treatment-NSO.dtd">
<tp:taxon-treatment xmlns:tp="http://www.plazi.org/taxpub"><tp:treatment-meta><mixed-citation publication-type="journal"><person-group><name><surname>Gjonov</surname><given-names>Ilia</given-names></name></person-group><article-title>New records of fifteen species of <tp:taxon-name><tp:taxon-name-part taxon-name-part-type="infraorder">Fulgoromorpha</tp:taxon-name-part></tp:taxon-name> (<tp:taxon-name><tp:taxon-name-part taxon-name-part-type="class">Insecta</tp:taxon-name-part></tp:taxon-name>: <tp:taxon-name><tp:taxon-name-part taxon-name-part-type="order">Hemiptera</tp:taxon-name-part></tp:taxon-name>) in Bulgaria</article-title><source>Biodivers Data J</source><day>09</day><month>05</month><year>2022</year><volume>10</volume><pub-id pub-id-type="doi">10.3897/BDJ.10.e83231</pub-id></mixed-citation></tp:treatment-meta><tp:nomenclature><tp:taxon-name>
              <object-id xmlns:xlink="http://www.w3.org/1999/xlink" content-type="arpha" xlink:type="simple">6D319526-D699-5381-B087-FA2F506D6B0F</object-id>
              <tp:taxon-name-part taxon-name-part-type="genus">Eurysula</tp:taxon-name-part>
              <tp:taxon-name-part taxon-name-part-type="species">lurida</tp:taxon-name-part>
            </tp:taxon-name><tp:taxon-authority>(Fieber, 1866)</tp:taxon-authority></tp:nomenclature><tp:treatment-sec sec-type="Distribution"><title>Distribution</title><p>Norway, Denmark, Sweden, Finland, Estonia, Lithuania, Latvia, Russia (Karelia) (<xref ref-type="bibr" rid="B7712829">Söderman et al. 2009</xref>), Great Britain (<xref ref-type="bibr" rid="B7712995">Le Quesne and Payne 1981</xref>), Ireland, Belgium, France (<xref ref-type="bibr" rid="B7716435">Della Giustina 2019</xref>), Netherlands (<xref ref-type="bibr" rid="B7712474">Gravestein 1976</xref>), Luxembourg (<xref ref-type="bibr" rid="B7712748">Niedringhaus et al. 2010a</xref>, <xref ref-type="bibr" rid="B7712914">Niedringhaus et al. 2010b</xref>), Germany (<xref ref-type="bibr" rid="B7713096">Nickel and Remane 2002</xref>), Poland (<xref ref-type="bibr" rid="B7712869">Gębicki et al. 2013</xref>, <xref ref-type="bibr" rid="B7712986">Walczak 2016</xref>), Ukraine (<xref ref-type="bibr" rid="B7713017">Logvinenko 1975</xref>), Spain (<xref ref-type="bibr" rid="B7712820">Aguin-Pombo et al. 2007</xref>, <xref ref-type="bibr" rid="B7716451">Aguin-Pombo et al. 2008</xref>, Italy (Sicily) (<xref ref-type="bibr" rid="B7712665">D'Urso 1995</xref>), Switzerland (<xref ref-type="bibr" rid="B7834856">Mühlethaler et al. 2018</xref>), Austria (<xref ref-type="bibr" rid="B7712594">Holzinger 1996a</xref>, <xref ref-type="bibr" rid="B7712656">Holzinger 1996b</xref>, <xref ref-type="bibr" rid="B7716563">Kahapka and Kunz 2011</xref>, <xref ref-type="bibr" rid="B7716576">Kunz and Kahapka 2012</xref>, <xref ref-type="bibr" rid="B7716539">Holzinger et al. 2017</xref>), Czech Republic (<xref ref-type="bibr" rid="B7713105">Malenovský 2006</xref>, <xref ref-type="bibr" rid="B7712612">Malenovský et al. 2011</xref>, <xref ref-type="bibr" rid="B7712603">Malenovský and Lauterer 2012</xref>), Hungary (<xref ref-type="bibr" rid="B7712545">Asche 1982a</xref>, <xref ref-type="bibr" rid="B7712572">Orosz 2008</xref>, <xref ref-type="bibr" rid="B7712696">Orosz 2009</xref>), Slovenia (<xref ref-type="bibr" rid="B7713136">Seljak 2016</xref>), Kazakhstan, Mongolia (<xref ref-type="bibr" rid="B7834889">Mitjaev 2015</xref>), ex-Yugoslavia (<xref ref-type="bibr" rid="B7712757">Asche 1982b</xref>).</p></tp:treatment-sec><tp:treatment-sec sec-type="Notes"><title>Notes</title><p>First record for Bulgaria. <bold>Eastern Sub-Balkan Basins</bold>: Ajtos, 23.vi.2016, 11♂♂, 1♀ and 4 nymphs; <bold>Western Rhodopes Mts</bold>: Poljana vill., 28.v.2014, 2♂♂, 2♀♀ and 5 nymphs. Detailed occurrence data: <xref ref-type="bibr" rid="B7727581">Gjonov (2022)</xref>.</p><p><bold>Red Lists</bold>: It is assessed as not endangered in some countries of Central Europe.</p><p><bold>Host plant</bold>: <italic><tp:taxon-name><tp:taxon-name-part taxon-name-part-type="genus" reg="Calamagrostis">Calamagrostis</tp:taxon-name-part><tp:taxon-name-part taxon-name-part-type="species" reg="epigeios">epigeios</tp:taxon-name-part></tp:taxon-name></italic> (L.) Roth, <italic><tp:taxon-name><tp:taxon-name-part taxon-name-part-type="genus" reg="Calamagrostis">C.</tp:taxon-name-part><tp:taxon-name-part taxon-name-part-type="species" reg="canescens">canescens</tp:taxon-name-part></tp:taxon-name></italic> (Weber ex F.H. Wigg.) Roth (<xref ref-type="bibr" rid="B7833465">Nickel 2003b</xref>).</p></tp:treatment-sec><ref-list><ref id="B7712829"><element-citation xmlns:xlink="http://www.w3.org/1999/xlink" publication-type="article" xlink:type="simple"><person-group person-group-type="author"><name name-style="western"><surname>Söderman</surname><given-names>Guy</given-names></name><name name-style="western"><surname>Gillerfors</surname><given-names>Gosta</given-names></name><name name-style="western"><surname>Endrestøl</surname><given-names>Anders</given-names></name><name name-style="western"><surname>Söderman</surname><given-names>Guy</given-names></name></person-group><year>2009</year><article-title>An annotated catalogue of the <tp:taxon-name><tp:taxon-name-part taxon-name-part-type="suborder">Auchenorrhyncha</tp:taxon-name-part></tp:taxon-name> of Northern Europe</article-title><source>
            <tp:taxon-name><tp:taxon-name-part taxon-name-part-type="infraorder">Cicadina</tp:taxon-name-part></tp:taxon-name>
          </source><volume>10</volume><issue>1</issue><fpage>33</fpage><lpage>69</lpage></element-citation></ref><ref id="B7712995"><element-citation xmlns:xlink="http://www.w3.org/1999/xlink" publication-type="article" xlink:type="simple"><person-group person-group-type="author"><name name-style="western"><surname>Le Quesne</surname><given-names>Walter J.</given-names></name><name name-style="western"><surname>Payne</surname><given-names>K. R.</given-names></name></person-group><year>1981</year><article-title><tp:taxon-name><tp:taxon-name-part taxon-name-part-type="family">Cicadellidae</tp:taxon-name-part></tp:taxon-name> (<tp:taxon-name><tp:taxon-name-part taxon-name-part-type="subfamily">Typhlocybinae</tp:taxon-name-part></tp:taxon-name>) with a check list of the British Auchenorhyncha (<tp:taxon-name><tp:taxon-name-part taxon-name-part-type="order">Hemiptera</tp:taxon-name-part></tp:taxon-name>, <tp:taxon-name><tp:taxon-name-part taxon-name-part-type="suborder">Homoptera</tp:taxon-name-part></tp:taxon-name>)</article-title><source>Handbooks for the identification of British insects</source><volume>2</volume><issue>c</issue><fpage>1</fpage><lpage>95</lpage></element-citation></ref><ref id="B7716435"><element-citation xmlns:xlink="http://www.w3.org/1999/xlink" publication-type="book" xlink:type="simple"><person-group person-group-type="author"><name name-style="western"><surname>Della Giustina</surname><given-names>William</given-names></name></person-group><year>2019</year><source>Les <tp:taxon-name><tp:taxon-name-part taxon-name-part-type="family">Delphacidae</tp:taxon-name-part></tp:taxon-name> de France et des pays limitrophes (<tp:taxon-name><tp:taxon-name-part taxon-name-part-type="order">Hemiptera</tp:taxon-name-part></tp:taxon-name>, <tp:taxon-name><tp:taxon-name-part taxon-name-part-type="infraorder">Fulgoromorpha</tp:taxon-name-part></tp:taxon-name>) Tome 1&amp;2</source><publisher-name>Fédération Française des Sociétés de Sciences Naturelles</publisher-name><size units="page">831</size></element-citation></ref><ref id="B7712474"><element-citation xmlns:xlink="http://www.w3.org/1999/xlink" publication-type="article" xlink:type="simple"><person-group person-group-type="author"><name name-style="western"><surname>Gravestein</surname><given-names>W H</given-names></name></person-group><year>1976</year><article-title>Naamlijst van de in Nederland voorkomende Cicaden (<tp:taxon-name><tp:taxon-name-part taxon-name-part-type="suborder">Homoptera</tp:taxon-name-part></tp:taxon-name>, <tp:taxon-name><tp:taxon-name-part taxon-name-part-type="suborder">Auchenorrhyncha</tp:taxon-name-part></tp:taxon-name>)</article-title><source>Entomologische Berichten</source><volume>36</volume><fpage>51</fpage><lpage>57</lpage></element-citation></ref><ref id="B7712748"><element-citation xmlns:xlink="http://www.w3.org/1999/xlink" publication-type="article" xlink:type="simple"><person-group person-group-type="author"><name name-style="western"><surname>Niedringhaus</surname><given-names>Rolf</given-names></name><name name-style="western"><surname>Biedermann</surname><given-names>Robert</given-names></name><name name-style="western"><surname>Nickel</surname><given-names>Herbert</given-names></name></person-group><year>2010</year><article-title>Verbreitungsatlas der Zikaden des Großherzogtums Luxemburg - Textband</article-title><source>Ferrantia</source><volume>60</volume><fpage>1</fpage><lpage>105</lpage></element-citation></ref><ref id="B7712914"><element-citation xmlns:xlink="http://www.w3.org/1999/xlink" publication-type="article" xlink:type="simple"><person-group person-group-type="author"><name name-style="western"><surname>Niedringhaus</surname><given-names>Rolf</given-names></name><name name-style="western"><surname>Biedermann</surname><given-names>Robert</given-names></name><name name-style="western"><surname>Nickel</surname><given-names>Herbert</given-names></name></person-group><year>2010</year><article-title>Verbreitungsatlas der Zikaden des Großherzogtums Luxemburg - Atlasband</article-title><source>Ferrantia</source><volume>61</volume><fpage>1</fpage><lpage>395</lpage></element-citation></ref><ref id="B7713096"><element-citation xmlns:xlink="http://www.w3.org/1999/xlink" publication-type="article" xlink:type="simple"><person-group person-group-type="author"><name name-style="western"><surname>Nickel</surname><given-names>Herbert</given-names></name><name name-style="western"><surname>Remane</surname><given-names>Reinhard</given-names></name></person-group><year>2002</year><article-title>Check list of the planthoppers and leafhoppers of Germany, with notes on food plants, diet width, life cycles, geographic range and conservation status (<tp:taxon-name><tp:taxon-name-part taxon-name-part-type="order">Hemiptera</tp:taxon-name-part></tp:taxon-name>, <tp:taxon-name><tp:taxon-name-part taxon-name-part-type="infraorder">Fulgoromorpha</tp:taxon-name-part></tp:taxon-name> and <tp:taxon-name><tp:taxon-name-part taxon-name-part-type="infraorder">Cicadomorpha</tp:taxon-name-part></tp:taxon-name>)</article-title><source>Beiträge zur Zikadenkunde</source><volume>5</volume><fpage>27</fpage><lpage>64</lpage></element-citation></ref><ref id="B7712869"><element-citation xmlns:xlink="http://www.w3.org/1999/xlink" publication-type="article" xlink:type="simple"><person-group person-group-type="author"><name name-style="western"><surname>Gębicki</surname><given-names>Cezary</given-names></name><name name-style="western"><surname>Świerczewski</surname><given-names>Dariusz</given-names></name><name name-style="western"><surname>Szwedo</surname><given-names>Jacek</given-names></name></person-group><year>2013</year><article-title>Planthoppers and leafhoppers of Poland (<tp:taxon-name><tp:taxon-name-part taxon-name-part-type="order">Hemiptera</tp:taxon-name-part></tp:taxon-name>: <tp:taxon-name><tp:taxon-name-part taxon-name-part-type="infraorder">Fulgoromorpha</tp:taxon-name-part></tp:taxon-name> et <tp:taxon-name><tp:taxon-name-part taxon-name-part-type="infraorder">Cicadomorpha</tp:taxon-name-part></tp:taxon-name>) Systematics. Check-list. Bionomy</article-title><source>Annals of the Upper Silesian Museum in Bytom. Entomology</source><volume>21-22</volume><issue>21</issue><fpage>5</fpage><lpage>259</lpage></element-citation></ref><ref id="B7712986"><element-citation xmlns:xlink="http://www.w3.org/1999/xlink" publication-type="article" xlink:type="simple"><person-group person-group-type="author"><name name-style="western"><surname>Walczak</surname><given-names>Marcin</given-names></name></person-group><year>2016</year><article-title>The fauna of planthoppers and leafhoppers (<tp:taxon-name><tp:taxon-name-part taxon-name-part-type="order">Hemiptera</tp:taxon-name-part></tp:taxon-name>: <tp:taxon-name><tp:taxon-name-part taxon-name-part-type="infraorder">Fulgoromorpha</tp:taxon-name-part></tp:taxon-name> et <tp:taxon-name><tp:taxon-name-part taxon-name-part-type="infraorder">Cicadomorpha</tp:taxon-name-part></tp:taxon-name>) in the city of Częstochowa (southern Poland)</article-title><source>Annals of the Upper Silesian Museum in Bytom. Entomology</source><volume>24-25</volume><fpage>1</fpage><lpage>193</lpage></element-citation></ref><ref id="B7713017"><element-citation xmlns:xlink="http://www.w3.org/1999/xlink" publication-type="article" xlink:type="simple"><person-group person-group-type="author"><name name-style="western"><surname>Logvinenko</surname><given-names>V N</given-names></name></person-group><year>1975</year><article-title>Fulgoroidny cicadovy <tp:taxon-name><tp:taxon-name-part taxon-name-part-type="superfamily">Fulgoroidea</tp:taxon-name-part></tp:taxon-name></article-title><source>Fauna Ukrainy</source><volume>20</volume><issue>2</issue><fpage>1</fpage><lpage>287</lpage></element-citation></ref><ref id="B7712820"><element-citation xmlns:xlink="http://www.w3.org/1999/xlink" publication-type="article" xlink:type="simple"><person-group person-group-type="author"><name name-style="western"><surname>Aguin-Pombo</surname><given-names>Dora</given-names></name><name name-style="western"><surname>Freitas</surname><given-names>Carlos</given-names></name><name name-style="western"><surname>Alvaréz</surname><given-names>Pedro</given-names></name><name name-style="western"><surname>Bourgoin</surname><given-names>Thierry</given-names></name></person-group><year>2007</year><article-title>Catálogo de los hemípteros, <tp:taxon-name><tp:taxon-name-part taxon-name-part-type="infraorder">Cicadomorpha</tp:taxon-name-part></tp:taxon-name> y <tp:taxon-name><tp:taxon-name-part taxon-name-part-type="infraorder">Fulgoromorpha</tp:taxon-name-part></tp:taxon-name> de Aragón</article-title><source>Catalogus de la Entomofauna Aragonesa</source><volume>34</volume><fpage>3</fpage><lpage>22</lpage></element-citation></ref><ref id="B7716451"><element-citation xmlns:xlink="http://www.w3.org/1999/xlink" publication-type="article" xlink:type="simple"><person-group person-group-type="author"><name name-style="western"><surname>Aguin-Pombo</surname><given-names>Dora</given-names></name><name name-style="western"><surname>Freitas</surname><given-names>Carlos</given-names></name><name name-style="western"><surname>Alvaréz</surname><given-names>Pedro A.</given-names></name><name name-style="western"><surname>Bourgoin</surname><given-names>Thierry</given-names></name></person-group><year>2008</year><article-title>A bibliographic catalogue of the <tp:taxon-name><tp:taxon-name-part taxon-name-part-type="infraorder">Cicadomorpha</tp:taxon-name-part></tp:taxon-name> and <tp:taxon-name><tp:taxon-name-part taxon-name-part-type="infraorder">Fulgoromorpha</tp:taxon-name-part></tp:taxon-name> of North East Spain (Aragon)</article-title><source>Bulletin of Insectology</source><volume>61</volume><issue>1</issue><fpage>155</fpage><lpage>156</lpage></element-citation></ref><ref id="B7712665"><element-citation xmlns:xlink="http://www.w3.org/1999/xlink" publication-type="chapter" xlink:type="simple"><person-group person-group-type="author"><name name-style="western"><surname>D'Urso</surname><given-names>Vera</given-names></name></person-group><year>1995</year><chapter-title>Homoptera Auchenorrhyncha</chapter-title><person-group person-group-type="editor"><name name-style="western"><surname>Minelli</surname><given-names>A</given-names></name><name name-style="western"><surname>Ruffo</surname><given-names>S</given-names></name><name name-style="western"><surname>La Porta</surname><given-names>S</given-names></name></person-group><source>Checklist delle specie della fauna italiana</source><size units="page">-35</size></element-citation></ref><ref id="B7834856"><element-citation xmlns:xlink="http://www.w3.org/1999/xlink" publication-type="chapter" xlink:type="simple"><person-group person-group-type="author"><name name-style="western"><surname>Mühlethaler</surname><given-names>Roland</given-names></name><name name-style="western"><surname>Holzinger</surname><given-names>Werner E</given-names></name><name name-style="western"><surname>Nickel</surname><given-names>Herbert</given-names></name><name name-style="western"><surname>Wachmann</surname><given-names>Ekkehard</given-names></name></person-group><year>2018</year><chapter-title>Verzeichnis der Zikaden Deutschlands, Österreichs und der Schweiz</chapter-title><person-group person-group-type="editor"><name name-style="western"><surname>Meyer</surname><given-names>Quelle &amp;</given-names></name></person-group><source>Die Zikaden Deutschlands, Österreichs und der Schweiz: Entdecken – Beobachten – Bestimmen</source><publisher-loc>Wiebelsheim</publisher-loc><size units="page">1-32</size></element-citation></ref><ref id="B7712594"><element-citation xmlns:xlink="http://www.w3.org/1999/xlink" publication-type="article" xlink:type="simple"><person-group person-group-type="author"><name name-style="western"><surname>Holzinger</surname><given-names>Werner E.</given-names></name></person-group><year>1996</year><article-title>Die Zikadenfauna wärmeliebender Eichenwälder Ostösterreichs (<tp:taxon-name><tp:taxon-name-part taxon-name-part-type="class">Insecta</tp:taxon-name-part></tp:taxon-name>: <tp:taxon-name><tp:taxon-name-part taxon-name-part-type="suborder">Homoptera</tp:taxon-name-part></tp:taxon-name>, <tp:taxon-name><tp:taxon-name-part taxon-name-part-type="suborder">Auchenorrhyncha</tp:taxon-name-part></tp:taxon-name>)</article-title><source>Mitteilungen des Naturwissenschaftlichen Vereins für Steiermark</source><volume>126</volume><fpage>169</fpage><lpage>187</lpage></element-citation></ref><ref id="B7712656"><element-citation xmlns:xlink="http://www.w3.org/1999/xlink" publication-type="article" xlink:type="simple"><person-group person-group-type="author"><name name-style="western"><surname>Holzinger</surname><given-names>Werner E.</given-names></name></person-group><year>1996</year><article-title>Kritisches Verzeichnis der Zikaden Österreichs (Ins.: <tp:taxon-name><tp:taxon-name-part taxon-name-part-type="suborder">Homoptera</tp:taxon-name-part></tp:taxon-name>, <tp:taxon-name><tp:taxon-name-part taxon-name-part-type="suborder">Auchenorrhyncha</tp:taxon-name-part></tp:taxon-name>)</article-title><source>Carinthia II</source><volume>186</volume><issue>106</issue><fpage>501</fpage><lpage>507</lpage></element-citation></ref><ref id="B7716563"><element-citation xmlns:xlink="http://www.w3.org/1999/xlink" publication-type="chapter" xlink:type="simple"><person-group person-group-type="author"><name name-style="western"><surname>Kahapka</surname><given-names>Jördis</given-names></name><name name-style="western"><surname>Kunz</surname><given-names>Gernot</given-names></name></person-group><year>2011</year><chapter-title>Zu früh für Zikaden im Kalktal? (Insecta: Hemiptera: Auchenorrhyncha)</chapter-title><person-group person-group-type="editor"><name name-style="western"><surname>Nationalpark Gesäuse GmbH</surname><given-names>Weng im Gesäuse</given-names></name></person-group><source>Schriften des Nationalparks Gesäuse</source><edition>Vielfalt Lawine – Das Kalktal bei Hieflau</edition><volume>6</volume><publisher-name>Nationalpark Gesäuse GmbH, Weng im Gesäuse</publisher-name><publisher-loc>Admont</publisher-loc><size units="page">142–151</size></element-citation></ref><ref id="B7716576"><element-citation xmlns:xlink="http://www.w3.org/1999/xlink" publication-type="article" xlink:type="simple"><person-group person-group-type="author"><name name-style="western"><surname>Kunz</surname><given-names>Gernot</given-names></name><name name-style="western"><surname>Kahapka</surname><given-names>Jördis</given-names></name></person-group><year>2012</year><article-title>Zikaden (<tp:taxon-name><tp:taxon-name-part taxon-name-part-type="class">Insecta</tp:taxon-name-part></tp:taxon-name>: <tp:taxon-name><tp:taxon-name-part taxon-name-part-type="order">Hemiptera</tp:taxon-name-part></tp:taxon-name>: <tp:taxon-name><tp:taxon-name-part taxon-name-part-type="suborder">Auchenorrhyncha</tp:taxon-name-part></tp:taxon-name>) im Kalktal bei Hieflau</article-title><source>Abhandlungen der Zoologisch-botanischen Gesellschaft in Österreich</source><volume>38</volume><fpage>163</fpage><lpage>168</lpage></element-citation></ref><ref id="B7716539"><element-citation xmlns:xlink="http://www.w3.org/1999/xlink" publication-type="article" xlink:type="simple"><person-group person-group-type="author"><name name-style="western"><surname>Holzinger</surname><given-names>W E</given-names></name><name name-style="western"><surname>Aukema</surname><given-names>B</given-names></name><name name-style="western"><surname>den Bieman</surname><given-names>C F M</given-names></name><name name-style="western"><surname>Bourgoin</surname><given-names>T</given-names></name><name name-style="western"><surname>Burck-hardt</surname><given-names>D</given-names></name><name name-style="western"><surname>Carapezza</surname><given-names>A</given-names></name><name name-style="western"><surname>Cianferoni</surname><given-names>F</given-names></name><name name-style="western"><surname>Chen</surname><given-names>P P</given-names></name><name name-style="western"><surname>Faraci</surname><given-names>F</given-names></name><name name-style="western"><surname>Goula</surname><given-names>M</given-names></name></person-group><year>2017</year><article-title><tp:taxon-name><tp:taxon-name-part taxon-name-part-type="order">Hemiptera</tp:taxon-name-part></tp:taxon-name> records from Lake Spechtensee and from Southern Styria (Austria)</article-title><source>Entomologica Austriaca</source><volume>24</volume><fpage>67</fpage><lpage>82</lpage></element-citation></ref><ref id="B7713105"><element-citation xmlns:xlink="http://www.w3.org/1999/xlink" publication-type="article" xlink:type="simple"><person-group person-group-type="author"><name name-style="western"><surname>Malenovský</surname><given-names>Igor</given-names></name></person-group><year>2006</year><article-title>Planthoppers and leafhoppers (<tp:taxon-name><tp:taxon-name-part taxon-name-part-type="suborder">Auchenorrhyncha</tp:taxon-name-part></tp:taxon-name>, <tp:taxon-name><tp:taxon-name-part taxon-name-part-type="order">Hemiptera</tp:taxon-name-part></tp:taxon-name>) of Kokorínsko Protected Landscape Area</article-title><source>Bohemia Centralis</source><volume>27</volume><fpage>295</fpage><lpage>322</lpage></element-citation></ref><ref id="B7712612"><element-citation xmlns:xlink="http://www.w3.org/1999/xlink" publication-type="article" xlink:type="simple"><person-group person-group-type="author"><name name-style="western"><surname>Malenovský</surname><given-names>Igor</given-names></name><name name-style="western"><surname>Baňař</surname><given-names>Petr</given-names></name><name name-style="western"><surname>Kment</surname><given-names>Petr</given-names></name></person-group><year>2011</year><article-title>A contribution to the faunistics of the <tp:taxon-name><tp:taxon-name-part taxon-name-part-type="order">Hemiptera</tp:taxon-name-part></tp:taxon-name> (<tp:taxon-name><tp:taxon-name-part taxon-name-part-type="infraorder">Cicadomorpha</tp:taxon-name-part></tp:taxon-name>, <tp:taxon-name><tp:taxon-name-part taxon-name-part-type="infraorder">Fulgoromorpha</tp:taxon-name-part></tp:taxon-name>, <tp:taxon-name><tp:taxon-name-part taxon-name-part-type="suborder">Heteroptera</tp:taxon-name-part></tp:taxon-name>, and <tp:taxon-name><tp:taxon-name-part taxon-name-part-type="superfamily">Psylloidea</tp:taxon-name-part></tp:taxon-name>) associated with dry grassland sites in southern Moravia (Czech Republic)</article-title><source>Acta Musei Moraviae, Scientiae Biologicae</source><volume>96</volume><issue>1</issue><fpage>41</fpage><lpage>187</lpage></element-citation></ref><ref id="B7712603"><element-citation xmlns:xlink="http://www.w3.org/1999/xlink" publication-type="article" xlink:type="simple"><person-group person-group-type="author"><name name-style="western"><surname>Malenovský</surname><given-names>Igor</given-names></name><name name-style="western"><surname>Lauterer</surname><given-names>Pavel</given-names></name></person-group><year>2012</year><article-title>Leafhoppers and planthoppers (<tp:taxon-name><tp:taxon-name-part taxon-name-part-type="order">Hemiptera</tp:taxon-name-part></tp:taxon-name>: <tp:taxon-name><tp:taxon-name-part taxon-name-part-type="suborder">Auchenorrhyncha</tp:taxon-name-part></tp:taxon-name>) of the Bílé Karpaty Protected Landscape Area and Biosphere Reserve (Czech Republic)</article-title><source>Acta Musei Moraviae, Scientiae Biologicae</source><volume>96</volume><issue>2</issue><fpage>155</fpage><lpage>322</lpage></element-citation></ref><ref id="B7712545"><element-citation xmlns:xlink="http://www.w3.org/1999/xlink" publication-type="article" xlink:type="simple"><person-group person-group-type="author"><name name-style="western"><surname>Asche</surname><given-names>Manfred</given-names></name></person-group><year>1982</year><article-title>Beiträge zur Delphaciden-Fauna Ungarns (<tp:taxon-name><tp:taxon-name-part taxon-name-part-type="suborder">Homoptera</tp:taxon-name-part></tp:taxon-name> <tp:taxon-name><tp:taxon-name-part taxon-name-part-type="infraorder">Cicadina</tp:taxon-name-part></tp:taxon-name> <tp:taxon-name><tp:taxon-name-part taxon-name-part-type="family">Delphacidae</tp:taxon-name-part></tp:taxon-name>)</article-title><source>Marburger Entomologische Publikationen</source><volume>1</volume><issue>7</issue><fpage>139</fpage><lpage>154</lpage></element-citation></ref><ref id="B7712572"><element-citation xmlns:xlink="http://www.w3.org/1999/xlink" publication-type="article" xlink:type="simple"><person-group person-group-type="author"><name name-style="western"><surname>Orosz</surname><given-names>András</given-names></name></person-group><year>2008</year><article-title>Contributions to the leafhopper fauna of the protected areas along the river Tur (<tp:taxon-name><tp:taxon-name-part taxon-name-part-type="suborder">Homoptera</tp:taxon-name-part></tp:taxon-name>: <tp:taxon-name><tp:taxon-name-part taxon-name-part-type="suborder">Auchenorrhyncha</tp:taxon-name-part></tp:taxon-name>)</article-title><source>Biharean Biologist</source><volume>2</volume><issue>Suppl. 1</issue><fpage>55</fpage><lpage>62</lpage></element-citation></ref><ref id="B7712696"><element-citation xmlns:xlink="http://www.w3.org/1999/xlink" publication-type="article" xlink:type="simple"><person-group person-group-type="author"><name name-style="western"><surname>Orosz</surname><given-names>András</given-names></name></person-group><year>2009</year><article-title>Gyűrűfűn a Biodiverzitás Napokon gyűjtött kabócák (<tp:taxon-name><tp:taxon-name-part taxon-name-part-type="suborder">Auchenorrhyncha</tp:taxon-name-part></tp:taxon-name>)</article-title><source>Natura Somogyensis</source><volume>13</volume><fpage>91</fpage><lpage>96</lpage></element-citation></ref><ref id="B7713136"><element-citation xmlns:xlink="http://www.w3.org/1999/xlink" publication-type="article" xlink:type="simple"><person-group person-group-type="author"><name name-style="western"><surname>Seljak</surname><given-names>Gabrijel</given-names></name></person-group><year>2016</year><article-title>New and little known plant- and leafhoppers of the fauna of Slovenia (<tp:taxon-name><tp:taxon-name-part taxon-name-part-type="order">Hemiptera</tp:taxon-name-part></tp:taxon-name>: <tp:taxon-name><tp:taxon-name-part taxon-name-part-type="infraorder">Fulgoromorpha</tp:taxon-name-part></tp:taxon-name> and <tp:taxon-name><tp:taxon-name-part taxon-name-part-type="infraorder">Cicadomorpha</tp:taxon-name-part></tp:taxon-name>)</article-title><source>Acta Entomologica Slovenica</source><volume>24</volume><issue>2</issue><fpage>151</fpage><lpage>200</lpage></element-citation></ref><ref id="B7834889"><element-citation xmlns:xlink="http://www.w3.org/1999/xlink" publication-type="article" xlink:type="simple"><person-group person-group-type="author"><name name-style="western"><surname>Mitjaev</surname><given-names>I. D.</given-names></name></person-group><year>2015</year><article-title>Leafhoppers (<tp:taxon-name><tp:taxon-name-part taxon-name-part-type="suborder">Homoptera</tp:taxon-name-part></tp:taxon-name>, <tp:taxon-name><tp:taxon-name-part taxon-name-part-type="suborder">Cicadinea</tp:taxon-name-part></tp:taxon-name>) of Kazakhstan, annotated check-list of species</article-title><source>Selevinia</source><volume>23</volume><fpage>43</fpage><lpage>81</lpage></element-citation></ref><ref id="B7712757"><element-citation xmlns:xlink="http://www.w3.org/1999/xlink" publication-type="article" xlink:type="simple"><person-group person-group-type="author"><name name-style="western"><surname>Asche</surname><given-names>Manfred</given-names></name></person-group><year>1982</year><article-title>Beiträge zur Delphaciden - Fauna Jugoslawiens und Bulgariens (<tp:taxon-name><tp:taxon-name-part taxon-name-part-type="suborder">Homoptera</tp:taxon-name-part></tp:taxon-name> <tp:taxon-name><tp:taxon-name-part taxon-name-part-type="infraorder">Cicadina</tp:taxon-name-part></tp:taxon-name> <tp:taxon-name><tp:taxon-name-part taxon-name-part-type="family">Delphacidae</tp:taxon-name-part></tp:taxon-name>)</article-title><source>Marburger Entomologische Publikationen</source><volume>1</volume><issue>7</issue><fpage>99</fpage><lpage>138</lpage></element-citation></ref><ref id="B7727581"><element-citation xmlns:xlink="http://www.w3.org/1999/xlink" publication-type="article" xlink:type="simple"><person-group person-group-type="author"><name name-style="western"><surname>Gjonov</surname><given-names>I.</given-names></name></person-group><year>2022</year><article-title>new_fulgoromorpha_records_bulgaria_2022</article-title><source>Biodiversity Data Journal. Occurrence dataset</source><pub-id pub-id-type="doi">10.15468/78yrn5</pub-id></element-citation></ref><ref id="B7833465"><element-citation xmlns:xlink="http://www.w3.org/1999/xlink" publication-type="book" xlink:type="simple"><person-group person-group-type="author"><name name-style="western"><surname>Nickel</surname><given-names>H.</given-names></name></person-group><year>2003</year><source>The Leafhoppers and Planthoppers of Germany (<tp:taxon-name><tp:taxon-name-part taxon-name-part-type="suborder">Homoptera</tp:taxon-name-part></tp:taxon-name>, <tp:taxon-name><tp:taxon-name-part taxon-name-part-type="suborder">Auchenorrhyncha</tp:taxon-name-part></tp:taxon-name>): Patterns and strategies in a highly diverse group of phytophagous insects</source><publisher-name>Pensoft Publishers, Sofia-Moscow Goecke &amp; Evers, Keltern</publisher-name><size units="page">460</size></element-citation></ref></ref-list></tp:taxon-treatment>
