# Supplementary material for: New records of fifteen species of Fulgoromorpha (Insecta: Hemiptera) in Bulgaria
Source: Biodivers Data J. 2022 May 9;10:e83231. doi: 10.3897/BDJ.10.e83231 (PMC9848587; doi:10.3897/BDJ.10.e83231)
Supplement: XML Treatment for Florodelphax paryphasma [file BDJ.10.e83231-treatment12.xml]

<!DOCTYPE tp:taxon-treatment
  PUBLIC "-//TaxonX//DTD Taxonomic Treatment Publishing DTD v0 20100105//EN" "tax-treatment-NSO.dtd">
<tp:taxon-treatment xmlns:tp="http://www.plazi.org/taxpub"><tp:treatment-meta><mixed-citation publication-type="journal"><person-group><name><surname>Gjonov</surname><given-names>Ilia</given-names></name></person-group><article-title>New records of fifteen species of <tp:taxon-name><tp:taxon-name-part taxon-name-part-type="infraorder">Fulgoromorpha</tp:taxon-name-part></tp:taxon-name> (<tp:taxon-name><tp:taxon-name-part taxon-name-part-type="class">Insecta</tp:taxon-name-part></tp:taxon-name>: <tp:taxon-name><tp:taxon-name-part taxon-name-part-type="order">Hemiptera</tp:taxon-name-part></tp:taxon-name>) in Bulgaria</article-title><source>Biodivers Data J</source><day>09</day><month>05</month><year>2022</year><volume>10</volume><pub-id pub-id-type="doi">10.3897/BDJ.10.e83231</pub-id></mixed-citation></tp:treatment-meta><tp:nomenclature><tp:taxon-name>
              <object-id xmlns:xlink="http://www.w3.org/1999/xlink" content-type="arpha" xlink:type="simple">A0E055F8-1160-5AF6-9A2D-2E781A5870A4</object-id>
              <tp:taxon-name-part taxon-name-part-type="genus">Florodelphax</tp:taxon-name-part>
              <tp:taxon-name-part taxon-name-part-type="species">paryphasma</tp:taxon-name-part>
            </tp:taxon-name><tp:taxon-authority>(Flor, 1861)</tp:taxon-authority></tp:nomenclature><tp:treatment-sec sec-type="Distribution"><title>Distribution</title><p>Sweden, Finland, Estonia, Lithuania, Latvia, Russia (Karelia) (<xref ref-type="bibr" rid="B7712829">Söderman et al. 2009</xref>), Luxembourg (<xref ref-type="bibr" rid="B7712748">Niedringhaus et al. 2010a</xref>), Belgium (<xref ref-type="bibr" rid="B7716460">Baugnée 2004</xref>), France (<xref ref-type="bibr" rid="B7716478">Della Giustina and Remane 2001</xref>), Austria (<xref ref-type="bibr" rid="B7712518">Holzinger and Kunz 2006</xref>), Czech Republic (<xref ref-type="bibr" rid="B7713052">Preisler and Lauterer 2003</xref>, <xref ref-type="bibr" rid="B7713114">Malenovský and Lauterer 2010</xref>), Slovenia (<xref ref-type="bibr" rid="B7712647">Holzinger and Seljak 2001</xref>), ex-Yugoslavia (<xref ref-type="bibr" rid="B7712757">Asche 1982b</xref>), Kazakhstan, Kyrgyzstan, Baikal (Irkutsk) (<xref ref-type="bibr" rid="B7834889">Mitjaev 2015</xref>).</p></tp:treatment-sec><tp:treatment-sec sec-type="Notes"><title>Notes</title><p>First record for Bulgaria. <bold>Sarnena Sredna Gora</bold>: Svezhen vill., marsh, 11.viii.2020, 2 ♂♂. Detailed occurrence data: <xref ref-type="bibr" rid="B7727581">Gjonov (2022)</xref>.</p><p><bold>Red Lists: CR</bold>: Saxony (<xref ref-type="bibr" rid="B7712581">Walter et al. 2003</xref>), Austria (<xref ref-type="bibr" rid="B7834552">Holzinger 2009</xref>); Czech Republic (<xref ref-type="bibr" rid="B7713123">Malenovský and Lauterer 2017</xref>); <bold>EN</bold>: Bavaria (<xref ref-type="bibr" rid="B7716628">Nickel 2003a</xref>), Saxony-Anhalt (<xref ref-type="bibr" rid="B7713026">Witsack and Nickel 2004</xref>), Thuringia (<xref ref-type="bibr" rid="B7712811">Nickel and Sander 2016</xref>).</p><p><bold>Host plant</bold>: On <italic><tp:taxon-name><tp:taxon-name-part taxon-name-part-type="genus" reg="Carex">Carex</tp:taxon-name-part><tp:taxon-name-part taxon-name-part-type="species" reg="disticha">disticha</tp:taxon-name-part></tp:taxon-name></italic> Huds. (<xref ref-type="bibr" rid="B7833465">Nickel 2003b</xref>).</p></tp:treatment-sec><ref-list><ref id="B7712829"><element-citation xmlns:xlink="http://www.w3.org/1999/xlink" publication-type="article" xlink:type="simple"><person-group person-group-type="author"><name name-style="western"><surname>Söderman</surname><given-names>Guy</given-names></name><name name-style="western"><surname>Gillerfors</surname><given-names>Gosta</given-names></name><name name-style="western"><surname>Endrestøl</surname><given-names>Anders</given-names></name><name name-style="western"><surname>Söderman</surname><given-names>Guy</given-names></name></person-group><year>2009</year><article-title>An annotated catalogue of the <tp:taxon-name><tp:taxon-name-part taxon-name-part-type="suborder">Auchenorrhyncha</tp:taxon-name-part></tp:taxon-name> of Northern Europe</article-title><source>
            <tp:taxon-name><tp:taxon-name-part taxon-name-part-type="infraorder">Cicadina</tp:taxon-name-part></tp:taxon-name>
          </source><volume>10</volume><issue>1</issue><fpage>33</fpage><lpage>69</lpage></element-citation></ref><ref id="B7712748"><element-citation xmlns:xlink="http://www.w3.org/1999/xlink" publication-type="article" xlink:type="simple"><person-group person-group-type="author"><name name-style="western"><surname>Niedringhaus</surname><given-names>Rolf</given-names></name><name name-style="western"><surname>Biedermann</surname><given-names>Robert</given-names></name><name name-style="western"><surname>Nickel</surname><given-names>Herbert</given-names></name></person-group><year>2010</year><article-title>Verbreitungsatlas der Zikaden des Großherzogtums Luxemburg - Textband</article-title><source>Ferrantia</source><volume>60</volume><fpage>1</fpage><lpage>105</lpage></element-citation></ref><ref id="B7716460"><element-citation xmlns:xlink="http://www.w3.org/1999/xlink" publication-type="article" xlink:type="simple"><person-group person-group-type="author"><name name-style="western"><surname>Baugnée</surname><given-names>Jean-Yves</given-names></name></person-group><year>2004</year><article-title>Contribution a la connaissance des <tp:taxon-name><tp:taxon-name-part taxon-name-part-type="family">Delphacidae</tp:taxon-name-part></tp:taxon-name> de Belgique (<tp:taxon-name><tp:taxon-name-part taxon-name-part-type="order">Hemiptera</tp:taxon-name-part></tp:taxon-name> <tp:taxon-name><tp:taxon-name-part taxon-name-part-type="suborder">Auchenorrhyncha</tp:taxon-name-part></tp:taxon-name> <tp:taxon-name><tp:taxon-name-part taxon-name-part-type="infraorder">Fulgoromorpha</tp:taxon-name-part></tp:taxon-name>)</article-title><source>Bulletin de la Société royale belge d'Entomologie</source><volume>139</volume><issue>1995</issue><fpage>207</fpage><lpage>219</lpage><pub-id pub-id-type="doi">10.1002/recl.19520710604</pub-id></element-citation></ref><ref id="B7716478"><element-citation xmlns:xlink="http://www.w3.org/1999/xlink" publication-type="article" xlink:type="simple"><person-group person-group-type="author"><name name-style="western"><surname>Della Giustina</surname><given-names>William</given-names></name><name name-style="western"><surname>Remane</surname><given-names>Reinhard</given-names></name></person-group><year>2001</year><article-title>Compléments à la faune de France des <tp:taxon-name><tp:taxon-name-part taxon-name-part-type="suborder">Auchenorrhyncha</tp:taxon-name-part></tp:taxon-name>: espèces et données additionnelles; modifications à l'ouvrage de Nast (1987) (<tp:taxon-name><tp:taxon-name-part taxon-name-part-type="suborder">Homoptera</tp:taxon-name-part></tp:taxon-name>)</article-title><source>Bulletin de la Société entomologique de France</source><volume>106</volume><issue>3</issue><fpage>283</fpage><lpage>302</lpage><pub-id pub-id-type="doi">10.3406/bsef.2001.16767</pub-id></element-citation></ref><ref id="B7712518"><element-citation xmlns:xlink="http://www.w3.org/1999/xlink" publication-type="article" xlink:type="simple"><person-group person-group-type="author"><name name-style="western"><surname>Holzinger</surname><given-names>Werner E.</given-names></name><name name-style="western"><surname>Kunz</surname><given-names>Gernot</given-names></name></person-group><year>2006</year><article-title>New records of leafhoppers and planthoppers from Austria (<tp:taxon-name><tp:taxon-name-part taxon-name-part-type="order">Hemiptera</tp:taxon-name-part></tp:taxon-name>: <tp:taxon-name><tp:taxon-name-part taxon-name-part-type="suborder">Auchenorrhyncha</tp:taxon-name-part></tp:taxon-name>)</article-title><source>Acta Entomologica Slovenica</source><volume>14</volume><fpage>163</fpage><lpage>174</lpage></element-citation></ref><ref id="B7713052"><element-citation xmlns:xlink="http://www.w3.org/1999/xlink" publication-type="article" xlink:type="simple"><person-group person-group-type="author"><name name-style="western"><surname>Preisler</surname><given-names>Jiří</given-names></name><name name-style="western"><surname>Lauterer</surname><given-names>Pavel</given-names></name></person-group><year>2003</year><article-title>Some new species of planthoppers and leafhoppers for the Czech Republic and Slovakia</article-title><source>Beiträge zur Zikadenkunde</source><volume>6</volume><fpage>53</fpage><lpage>56</lpage></element-citation></ref><ref id="B7713114"><element-citation xmlns:xlink="http://www.w3.org/1999/xlink" publication-type="article" xlink:type="simple"><person-group person-group-type="author"><name name-style="western"><surname>Malenovský</surname><given-names>Igor</given-names></name><name name-style="western"><surname>Lauterer</surname><given-names>Pavel</given-names></name></person-group><year>2010</year><article-title>Additions to the fauna of planthoppers and leafhoppers (<tp:taxon-name><tp:taxon-name-part taxon-name-part-type="order">Hemiptera</tp:taxon-name-part></tp:taxon-name>: <tp:taxon-name><tp:taxon-name-part taxon-name-part-type="suborder">Auchenorrhyncha</tp:taxon-name-part></tp:taxon-name>) of the Czech Republic</article-title><source>Acta Musei Moraviae, Scientiae Biologicae</source><volume>95</volume><issue>1</issue><fpage>49</fpage><lpage>122</lpage></element-citation></ref><ref id="B7712647"><element-citation xmlns:xlink="http://www.w3.org/1999/xlink" publication-type="article" xlink:type="simple"><person-group person-group-type="author"><name name-style="western"><surname>Holzinger</surname><given-names>Werner E.</given-names></name><name name-style="western"><surname>Seljak</surname><given-names>Gabrijel</given-names></name></person-group><year>2001</year><article-title>New Records of Planthoppers and Leafhoppers from Slovenia, with a checklist of hitherto recorded species (<tp:taxon-name><tp:taxon-name-part taxon-name-part-type="order">Hemiptera</tp:taxon-name-part></tp:taxon-name>: <tp:taxon-name><tp:taxon-name-part taxon-name-part-type="suborder">Auchenorrhyncha</tp:taxon-name-part></tp:taxon-name>)</article-title><source>Acta Entomologica Slovenica</source><volume>9</volume><issue>1</issue><fpage>39</fpage><lpage>66</lpage></element-citation></ref><ref id="B7712757"><element-citation xmlns:xlink="http://www.w3.org/1999/xlink" publication-type="article" xlink:type="simple"><person-group person-group-type="author"><name name-style="western"><surname>Asche</surname><given-names>Manfred</given-names></name></person-group><year>1982</year><article-title>Beiträge zur Delphaciden - Fauna Jugoslawiens und Bulgariens (<tp:taxon-name><tp:taxon-name-part taxon-name-part-type="suborder">Homoptera</tp:taxon-name-part></tp:taxon-name> <tp:taxon-name><tp:taxon-name-part taxon-name-part-type="infraorder">Cicadina</tp:taxon-name-part></tp:taxon-name> <tp:taxon-name><tp:taxon-name-part taxon-name-part-type="family">Delphacidae</tp:taxon-name-part></tp:taxon-name>)</article-title><source>Marburger Entomologische Publikationen</source><volume>1</volume><issue>7</issue><fpage>99</fpage><lpage>138</lpage></element-citation></ref><ref id="B7834889"><element-citation xmlns:xlink="http://www.w3.org/1999/xlink" publication-type="article" xlink:type="simple"><person-group person-group-type="author"><name name-style="western"><surname>Mitjaev</surname><given-names>I. D.</given-names></name></person-group><year>2015</year><article-title>Leafhoppers (<tp:taxon-name><tp:taxon-name-part taxon-name-part-type="suborder">Homoptera</tp:taxon-name-part></tp:taxon-name>, <tp:taxon-name><tp:taxon-name-part taxon-name-part-type="suborder">Cicadinea</tp:taxon-name-part></tp:taxon-name>) of Kazakhstan, annotated check-list of species</article-title><source>Selevinia</source><volume>23</volume><fpage>43</fpage><lpage>81</lpage></element-citation></ref><ref id="B7727581"><element-citation xmlns:xlink="http://www.w3.org/1999/xlink" publication-type="article" xlink:type="simple"><person-group person-group-type="author"><name name-style="western"><surname>Gjonov</surname><given-names>I.</given-names></name></person-group><year>2022</year><article-title>new_fulgoromorpha_records_bulgaria_2022</article-title><source>Biodiversity Data Journal. Occurrence dataset</source><pub-id pub-id-type="doi">10.15468/78yrn5</pub-id></element-citation></ref><ref id="B7712581"><element-citation xmlns:xlink="http://www.w3.org/1999/xlink" publication-type="chapter" xlink:type="simple"><person-group person-group-type="author"><name name-style="western"><surname>Walter</surname><given-names>Sabine</given-names></name><name name-style="western"><surname>Emmrich</surname><given-names>Rainer</given-names></name><name name-style="western"><surname>Nickel</surname><given-names>Herbert</given-names></name></person-group><year>2003</year><chapter-title>Rote Liste Zikaden</chapter-title><person-group person-group-type="editor"><name name-style="western"><surname>Landschaftsschutz</surname><given-names>Abt. Natur- und</given-names></name></person-group><source>Materialien zu Naturschutz und Landschaftspflege</source><size units="page">27</size></element-citation></ref><ref id="B7834552"><element-citation xmlns:xlink="http://www.w3.org/1999/xlink" publication-type="chapter" xlink:type="simple"><person-group person-group-type="author"><name name-style="western"><surname>Holzinger</surname><given-names>W. E.</given-names></name></person-group><year>2009</year><chapter-title>Rote Liste der Zikaden (Hemiptera: Auchenorrhyncha) Österreichs</chapter-title><person-group person-group-type="editor"><name name-style="western"><surname>Zulka</surname><given-names>Klaus Peter</given-names></name></person-group><source>Rote Listen gefährdeter Tiere Österreichs. Checklisten, Gefährdungsanalysen, Handlungsbedarf</source><volume>14(3)</volume><publisher-name>Böhlau Verlag Wien, Köln, Weimar</publisher-name><size units="page">41-317</size></element-citation></ref><ref id="B7713123"><element-citation xmlns:xlink="http://www.w3.org/1999/xlink" publication-type="chapter" xlink:type="simple"><person-group person-group-type="author"><name name-style="western"><surname>Malenovský</surname><given-names>Igor</given-names></name><name name-style="western"><surname>Lauterer</surname><given-names>Pavel</given-names></name></person-group><year>2017</year><chapter-title>Auchenorrhyncha (křísi)</chapter-title><person-group person-group-type="editor"><name name-style="western"><surname>Farkač</surname><given-names>Jan</given-names></name><name name-style="western"><surname>Král</surname><given-names>David</given-names></name><name name-style="western"><surname>Škorpík</surname><given-names>Martin</given-names></name></person-group><source>Red list of threatened species in the Czech Republic. Invertebrates</source><publisher-name>Agentura ochrany přírody a krajiny ČR</publisher-name><publisher-loc>Praha</publisher-loc><size units="page">147-155</size></element-citation></ref><ref id="B7716628"><element-citation xmlns:xlink="http://www.w3.org/1999/xlink" publication-type="article" xlink:type="simple"><person-group person-group-type="author"><name name-style="western"><surname>Nickel</surname><given-names>Herbert</given-names></name></person-group><year>2003</year><article-title>Rote Liste gefährdeter Zikaden (<tp:taxon-name><tp:taxon-name-part taxon-name-part-type="order">Hemiptera</tp:taxon-name-part></tp:taxon-name>, <tp:taxon-name><tp:taxon-name-part taxon-name-part-type="suborder">Auchenorrhyncha</tp:taxon-name-part></tp:taxon-name>) Bayerns</article-title><source>Schriftenreihe des Bayerischen Landesamtes für Umweltschutz</source><volume>166</volume><issue>2002</issue><fpage>1</fpage><lpage>67</lpage></element-citation></ref><ref id="B7713026"><element-citation xmlns:xlink="http://www.w3.org/1999/xlink" publication-type="article" xlink:type="simple"><person-group person-group-type="author"><name name-style="western"><surname>Witsack</surname><given-names>Werner</given-names></name><name name-style="western"><surname>Nickel</surname><given-names>Herbert</given-names></name></person-group><year>2004</year><article-title>Rote Liste der Zikaden (<tp:taxon-name><tp:taxon-name-part taxon-name-part-type="order">Hemiptera</tp:taxon-name-part></tp:taxon-name>, <tp:taxon-name><tp:taxon-name-part taxon-name-part-type="suborder">Auchenorrhyncha</tp:taxon-name-part></tp:taxon-name>) des Landes Sachsen-Anhalt</article-title><source>Berichte des Landesamtes für Umweltschutz Sachsen-Anhalt</source><volume>39</volume><fpage>228</fpage><lpage>236</lpage></element-citation></ref><ref id="B7712811"><element-citation xmlns:xlink="http://www.w3.org/1999/xlink" publication-type="article" xlink:type="simple"><person-group person-group-type="author"><name name-style="western"><surname>Nickel</surname><given-names>Herbert</given-names></name><name name-style="western"><surname>Sander</surname><given-names>Friedrich Wilhelm</given-names></name></person-group><year>2016</year><article-title>Rote Liste der Zikaden (<tp:taxon-name><tp:taxon-name-part taxon-name-part-type="class">Insecta</tp:taxon-name-part></tp:taxon-name>: <tp:taxon-name><tp:taxon-name-part taxon-name-part-type="order">Hemiptera</tp:taxon-name-part></tp:taxon-name>: <tp:taxon-name><tp:taxon-name-part taxon-name-part-type="suborder">Auchenorrhyncha</tp:taxon-name-part></tp:taxon-name>) Thüringens</article-title><source>Landschaftspflege und Naturschutz in Thüringen</source><volume>35</volume><issue>2</issue><fpage>33</fpage><lpage>37</lpage></element-citation></ref><ref id="B7833465"><element-citation xmlns:xlink="http://www.w3.org/1999/xlink" publication-type="book" xlink:type="simple"><person-group person-group-type="author"><name name-style="western"><surname>Nickel</surname><given-names>H.</given-names></name></person-group><year>2003</year><source>The Leafhoppers and Planthoppers of Germany (<tp:taxon-name><tp:taxon-name-part taxon-name-part-type="suborder">Homoptera</tp:taxon-name-part></tp:taxon-name>, <tp:taxon-name><tp:taxon-name-part taxon-name-part-type="suborder">Auchenorrhyncha</tp:taxon-name-part></tp:taxon-name>): Patterns and strategies in a highly diverse group of phytophagous insects</source><publisher-name>Pensoft Publishers, Sofia-Moscow Goecke &amp; Evers, Keltern</publisher-name><size units="page">460</size></element-citation></ref></ref-list></tp:taxon-treatment>
