# Supplementary material for: New records of fifteen species of Fulgoromorpha (Insecta: Hemiptera) in Bulgaria
Source: Biodivers Data J. 2022 May 9;10:e83231. doi: 10.3897/BDJ.10.e83231 (PMC9848587; doi:10.3897/BDJ.10.e83231)
Supplement: XML Treatment for Jassidaeus lugubris [file BDJ.10.e83231-treatment14.xml]

<!DOCTYPE tp:taxon-treatment
  PUBLIC "-//TaxonX//DTD Taxonomic Treatment Publishing DTD v0 20100105//EN" "tax-treatment-NSO.dtd">
<tp:taxon-treatment xmlns:tp="http://www.plazi.org/taxpub"><tp:treatment-meta><mixed-citation publication-type="journal"><person-group><name><surname>Gjonov</surname><given-names>Ilia</given-names></name></person-group><article-title>New records of fifteen species of <tp:taxon-name><tp:taxon-name-part taxon-name-part-type="infraorder">Fulgoromorpha</tp:taxon-name-part></tp:taxon-name> (<tp:taxon-name><tp:taxon-name-part taxon-name-part-type="class">Insecta</tp:taxon-name-part></tp:taxon-name>: <tp:taxon-name><tp:taxon-name-part taxon-name-part-type="order">Hemiptera</tp:taxon-name-part></tp:taxon-name>) in Bulgaria</article-title><source>Biodivers Data J</source><day>09</day><month>05</month><year>2022</year><volume>10</volume><pub-id pub-id-type="doi">10.3897/BDJ.10.e83231</pub-id></mixed-citation></tp:treatment-meta><tp:nomenclature><tp:taxon-name>
              <object-id xmlns:xlink="http://www.w3.org/1999/xlink" content-type="arpha" xlink:type="simple">97D9BB1A-B99D-53BC-876E-094759D3E170</object-id>
              <tp:taxon-name-part taxon-name-part-type="genus">Jassidaeus</tp:taxon-name-part>
              <tp:taxon-name-part taxon-name-part-type="species">lugubris</tp:taxon-name-part>
            </tp:taxon-name><tp:taxon-authority>(Signoret, 1865)</tp:taxon-authority></tp:nomenclature><tp:treatment-sec sec-type="Distribution"><title>Distribution</title><p>Belgium, France (<xref ref-type="bibr" rid="B7716435">Della Giustina 2019</xref>), Luxembourg (<xref ref-type="bibr" rid="B7712748">Niedringhaus et al. 2010a</xref>), Germany (<xref ref-type="bibr" rid="B7712766">Nickel and Remane 2003</xref>), Poland (<xref ref-type="bibr" rid="B7712869">Gębicki et al. 2013</xref>), Ukraine (<xref ref-type="bibr" rid="B7713017">Logvinenko 1975</xref>), Russia (European parts) (<xref ref-type="bibr" rid="B7716496">Emel'yanov 1967</xref>, <xref ref-type="bibr" rid="B7713172">Smirnova and Anufriev 2014</xref>), Spain, Portugal (<xref ref-type="bibr" rid="B7716669">Remane and Fröhlich 1994</xref>), Italy (Sicily) (<xref ref-type="bibr" rid="B7712665">D'Urso 1995</xref>), Austria (<xref ref-type="bibr" rid="B7712656">Holzinger 1996b</xref>, <xref ref-type="bibr" rid="B7712518">Holzinger and Kunz 2006</xref>), Czech Republic, Slovakia (<xref ref-type="bibr" rid="B7712860">Dlabola 1977</xref>, <xref ref-type="bibr" rid="B7712603">Malenovský and Lauterer 2012</xref>), Hungary (<xref ref-type="bibr" rid="B7712545">Asche 1982a</xref>, <xref ref-type="bibr" rid="B7712696">Orosz 2009</xref>), Romania (<xref ref-type="bibr" rid="B7716651">Orosz and Tóth 2016</xref>), Greece (<xref ref-type="bibr" rid="B7712678">Drosopoulos et al. 1983</xref>).</p><p>In the General Catalogue of the <tp:taxon-name><tp:taxon-name-part taxon-name-part-type="order">Hemiptera</tp:taxon-name-part></tp:taxon-name> (<xref ref-type="bibr" rid="B7716594">Metcalf 1943</xref>) is probably mistakenly recorded for Ceylon without referring to the literature source.</p></tp:treatment-sec><tp:treatment-sec sec-type="Notes"><title>Notes</title><p>First record for Bulgaria. <bold>Western Pre-Balkan</bold>: Rumjancevo vill., 01.x.2016, 1♂; <bold>Belasitsa Mt</bold>: Varshilo loc., 01.i.2014, 7♂♂ and 4♀♀ (Fig. <xref ref-type="fig" rid="F7727350">2</xref>). Detailed occurrence data: <xref ref-type="bibr" rid="B7727581">Gjonov (2022)</xref>.</p><p><bold>Red Lists: CR</bold>: Saxony (<xref ref-type="bibr" rid="B7712581">Walter et al. 2003</xref>), Austria (<xref ref-type="bibr" rid="B7834552">Holzinger 2009</xref>), Turingia (<xref ref-type="bibr" rid="B7712811">Nickel and Sander 2016</xref>), Germany (<xref ref-type="bibr" rid="B7716637">Nickel et al. 2016</xref>); <bold>EN</bold>: Bavaria (<xref ref-type="bibr" rid="B7716628">Nickel 2003a</xref>), Saxony-Anhalt (<xref ref-type="bibr" rid="B7713026">Witsack and Nickel 2004</xref>); <bold>VU</bold>: Czech Republic (<xref ref-type="bibr" rid="B7713123">Malenovský and Lauterer 2017</xref>).</p><p><bold>Host plant</bold>: <italic><tp:taxon-name><tp:taxon-name-part taxon-name-part-type="genus" reg="Festuca">Festuca</tp:taxon-name-part><tp:taxon-name-part taxon-name-part-type="species" reg="ovina">ovina</tp:taxon-name-part></tp:taxon-name></italic> L. and perhaps also <italic><tp:taxon-name><tp:taxon-name-part taxon-name-part-type="genus" reg="Stipa">Stipa</tp:taxon-name-part><tp:taxon-name-part taxon-name-part-type="species" reg="capillata">capillata</tp:taxon-name-part></tp:taxon-name></italic> L. (<xref ref-type="bibr" rid="B7833465">Nickel 2003b</xref>).</p></tp:treatment-sec><tp:treatment-sec><!--Section generated to contain objects referenced in tp:taxon-treatment.--><fig-group id="F7727350" position="float" orientation="portrait"><caption><p><italic><tp:taxon-name><tp:taxon-name-part taxon-name-part-type="genus" reg="Jassidaeus">Jassidaeus</tp:taxon-name-part><tp:taxon-name-part taxon-name-part-type="species" reg="lugubris">lugubris</tp:taxon-name-part></tp:taxon-name></italic> (Signoret, 1865) - Bulgaria, Belasitsa Mt.</p></caption><fig id="F7727355" position="float" orientation="portrait"><object-id xmlns:xlink="http://www.w3.org/1999/xlink" content-type="arpha" xlink:type="simple">F617597C-65CE-54E2-BB52-B187337A36D2</object-id><object-id xmlns:xlink="http://www.w3.org/1999/xlink" content-type="doi" xlink:type="simple">10.3897/BDJ.10.e83231.figure2a</object-id><label>Figure 2a.</label><caption><p>male</p></caption><graphic xmlns:xlink="http://www.w3.org/1999/xlink" xlink:href="bdj-10-e83231-g002_a.jpg" xlink:type="simple" position="float" orientation="portrait" id="oo_653939.jpg"><uri content-type="original_file" xlink:type="simple">https://binary.pensoft.net/fig/653939</uri></graphic></fig><fig id="F7727356" position="float" orientation="portrait"><object-id xmlns:xlink="http://www.w3.org/1999/xlink" content-type="arpha" xlink:type="simple">342A9E2B-6E78-5AA8-8263-0E12DC6C7C43</object-id><object-id xmlns:xlink="http://www.w3.org/1999/xlink" content-type="doi" xlink:type="simple">10.3897/BDJ.10.e83231.figure2b</object-id><label>Figure 2b.</label><caption><p>female</p></caption><graphic xmlns:xlink="http://www.w3.org/1999/xlink" xlink:href="bdj-10-e83231-g002_b.jpg" xlink:type="simple" position="float" orientation="portrait" id="oo_653940.jpg"><uri content-type="original_file" xlink:type="simple">https://binary.pensoft.net/fig/653940</uri></graphic></fig></fig-group></tp:treatment-sec><ref-list><ref id="B7716435"><element-citation xmlns:xlink="http://www.w3.org/1999/xlink" publication-type="book" xlink:type="simple"><person-group person-group-type="author"><name name-style="western"><surname>Della Giustina</surname><given-names>William</given-names></name></person-group><year>2019</year><source>Les <tp:taxon-name><tp:taxon-name-part taxon-name-part-type="family">Delphacidae</tp:taxon-name-part></tp:taxon-name> de France et des pays limitrophes (<tp:taxon-name><tp:taxon-name-part taxon-name-part-type="order">Hemiptera</tp:taxon-name-part></tp:taxon-name>, <tp:taxon-name><tp:taxon-name-part taxon-name-part-type="infraorder">Fulgoromorpha</tp:taxon-name-part></tp:taxon-name>) Tome 1&amp;2</source><publisher-name>Fédération Française des Sociétés de Sciences Naturelles</publisher-name><size units="page">831</size></element-citation></ref><ref id="B7712748"><element-citation xmlns:xlink="http://www.w3.org/1999/xlink" publication-type="article" xlink:type="simple"><person-group person-group-type="author"><name name-style="western"><surname>Niedringhaus</surname><given-names>Rolf</given-names></name><name name-style="western"><surname>Biedermann</surname><given-names>Robert</given-names></name><name name-style="western"><surname>Nickel</surname><given-names>Herbert</given-names></name></person-group><year>2010</year><article-title>Verbreitungsatlas der Zikaden des Großherzogtums Luxemburg - Textband</article-title><source>Ferrantia</source><volume>60</volume><fpage>1</fpage><lpage>105</lpage></element-citation></ref><ref id="B7712766"><element-citation xmlns:xlink="http://www.w3.org/1999/xlink" publication-type="article" xlink:type="simple"><person-group person-group-type="author"><name name-style="western"><surname>Nickel</surname><given-names>Herbert</given-names></name><name name-style="western"><surname>Remane</surname><given-names>Reinhard</given-names></name></person-group><year>2003</year><article-title>Verzeichnis der Zikaden (<tp:taxon-name><tp:taxon-name-part taxon-name-part-type="suborder">Auchenorrhyncha</tp:taxon-name-part></tp:taxon-name>) der Bundesländer Deutschlands</article-title><source>Entomofauna Germanica</source><volume>6</volume><fpage>130</fpage><lpage>154</lpage></element-citation></ref><ref id="B7712869"><element-citation xmlns:xlink="http://www.w3.org/1999/xlink" publication-type="article" xlink:type="simple"><person-group person-group-type="author"><name name-style="western"><surname>Gębicki</surname><given-names>Cezary</given-names></name><name name-style="western"><surname>Świerczewski</surname><given-names>Dariusz</given-names></name><name name-style="western"><surname>Szwedo</surname><given-names>Jacek</given-names></name></person-group><year>2013</year><article-title>Planthoppers and leafhoppers of Poland (<tp:taxon-name><tp:taxon-name-part taxon-name-part-type="order">Hemiptera</tp:taxon-name-part></tp:taxon-name>: <tp:taxon-name><tp:taxon-name-part taxon-name-part-type="infraorder">Fulgoromorpha</tp:taxon-name-part></tp:taxon-name> et <tp:taxon-name><tp:taxon-name-part taxon-name-part-type="infraorder">Cicadomorpha</tp:taxon-name-part></tp:taxon-name>) Systematics. Check-list. Bionomy</article-title><source>Annals of the Upper Silesian Museum in Bytom. Entomology</source><volume>21-22</volume><issue>21</issue><fpage>5</fpage><lpage>259</lpage></element-citation></ref><ref id="B7713017"><element-citation xmlns:xlink="http://www.w3.org/1999/xlink" publication-type="article" xlink:type="simple"><person-group person-group-type="author"><name name-style="western"><surname>Logvinenko</surname><given-names>V N</given-names></name></person-group><year>1975</year><article-title>Fulgoroidny cicadovy <tp:taxon-name><tp:taxon-name-part taxon-name-part-type="superfamily">Fulgoroidea</tp:taxon-name-part></tp:taxon-name></article-title><source>Fauna Ukrainy</source><volume>20</volume><issue>2</issue><fpage>1</fpage><lpage>287</lpage></element-citation></ref><ref id="B7716496"><element-citation xmlns:xlink="http://www.w3.org/1999/xlink" publication-type="chapter" xlink:type="simple"><person-group person-group-type="author"><name name-style="western"><surname>Emel'yanov</surname><given-names>Alexandr Fedorovich</given-names></name></person-group><year>1967</year><chapter-title>Suborder Cicadinea</chapter-title><person-group person-group-type="editor"><name name-style="western"><surname>Bei-Bienko</surname><given-names>G. Ya.</given-names></name></person-group><source>Keys to the Insects of the European USSR. Vol.1</source><volume>1</volume><size units="page">421-551</size></element-citation></ref><ref id="B7713172"><element-citation xmlns:xlink="http://www.w3.org/1999/xlink" publication-type="article" xlink:type="simple"><person-group person-group-type="author"><name name-style="western"><surname>Smirnova</surname><given-names>N V</given-names></name><name name-style="western"><surname>Anufriev</surname><given-names>G A</given-names></name></person-group><year>2014</year><article-title>[On <tp:taxon-name><tp:taxon-name-part taxon-name-part-type="infraorder">cicadina</tp:taxon-name-part></tp:taxon-name> fauna (<tp:taxon-name><tp:taxon-name-part taxon-name-part-type="suborder">Homoptera</tp:taxon-name-part></tp:taxon-name>, <tp:taxon-name><tp:taxon-name-part taxon-name-part-type="infraorder">Cicadina</tp:taxon-name-part></tp:taxon-name>) of «Kerzhensky» Reserve]</article-title><source>[Proceedings of the State Natural Biosphere Reserve «Kerzhensky»]</source><volume>2</volume><fpage>124</fpage><lpage>127</lpage></element-citation></ref><ref id="B7716669"><element-citation xmlns:xlink="http://www.w3.org/1999/xlink" publication-type="article" xlink:type="simple"><person-group person-group-type="author"><name name-style="western"><surname>Remane</surname><given-names>Reinhard</given-names></name><name name-style="western"><surname>Fröhlich</surname><given-names>Wolfgang</given-names></name></person-group><year>1994</year><article-title>Beiträge zur Chorologie einiger Zikaden- Arten (<tp:taxon-name><tp:taxon-name-part taxon-name-part-type="suborder">Homoptera</tp:taxon-name-part></tp:taxon-name> <tp:taxon-name><tp:taxon-name-part taxon-name-part-type="suborder">Auchenorrhyncha</tp:taxon-name-part></tp:taxon-name>) in der Westpaläarktis</article-title><source>Marburger Entomologische Publikationen</source><volume>2</volume><issue>8</issue><fpage>131</fpage><lpage>188</lpage></element-citation></ref><ref id="B7712665"><element-citation xmlns:xlink="http://www.w3.org/1999/xlink" publication-type="chapter" xlink:type="simple"><person-group person-group-type="author"><name name-style="western"><surname>D'Urso</surname><given-names>Vera</given-names></name></person-group><year>1995</year><chapter-title>Homoptera Auchenorrhyncha</chapter-title><person-group person-group-type="editor"><name name-style="western"><surname>Minelli</surname><given-names>A</given-names></name><name name-style="western"><surname>Ruffo</surname><given-names>S</given-names></name><name name-style="western"><surname>La Porta</surname><given-names>S</given-names></name></person-group><source>Checklist delle specie della fauna italiana</source><size units="page">-35</size></element-citation></ref><ref id="B7712656"><element-citation xmlns:xlink="http://www.w3.org/1999/xlink" publication-type="article" xlink:type="simple"><person-group person-group-type="author"><name name-style="western"><surname>Holzinger</surname><given-names>Werner E.</given-names></name></person-group><year>1996</year><article-title>Kritisches Verzeichnis der Zikaden Österreichs (Ins.: <tp:taxon-name><tp:taxon-name-part taxon-name-part-type="suborder">Homoptera</tp:taxon-name-part></tp:taxon-name>, <tp:taxon-name><tp:taxon-name-part taxon-name-part-type="suborder">Auchenorrhyncha</tp:taxon-name-part></tp:taxon-name>)</article-title><source>Carinthia II</source><volume>186</volume><issue>106</issue><fpage>501</fpage><lpage>507</lpage></element-citation></ref><ref id="B7712518"><element-citation xmlns:xlink="http://www.w3.org/1999/xlink" publication-type="article" xlink:type="simple"><person-group person-group-type="author"><name name-style="western"><surname>Holzinger</surname><given-names>Werner E.</given-names></name><name name-style="western"><surname>Kunz</surname><given-names>Gernot</given-names></name></person-group><year>2006</year><article-title>New records of leafhoppers and planthoppers from Austria (<tp:taxon-name><tp:taxon-name-part taxon-name-part-type="order">Hemiptera</tp:taxon-name-part></tp:taxon-name>: <tp:taxon-name><tp:taxon-name-part taxon-name-part-type="suborder">Auchenorrhyncha</tp:taxon-name-part></tp:taxon-name>)</article-title><source>Acta Entomologica Slovenica</source><volume>14</volume><fpage>163</fpage><lpage>174</lpage></element-citation></ref><ref id="B7712860"><element-citation xmlns:xlink="http://www.w3.org/1999/xlink" publication-type="article" xlink:type="simple"><person-group person-group-type="author"><name name-style="western"><surname>Dlabola</surname><given-names>Jiří</given-names></name></person-group><year>1977</year><article-title><tp:taxon-name><tp:taxon-name-part taxon-name-part-type="suborder">Homoptera</tp:taxon-name-part></tp:taxon-name> <tp:taxon-name><tp:taxon-name-part taxon-name-part-type="suborder">Auchenorrhyncha</tp:taxon-name-part></tp:taxon-name>. In: Enumeratio Insectorum bohemoslovakiae. Check List Tschechoslowakische Insektenfauna</article-title><source>Acta Faunistica Entomologica Musei Nationalis Pragae</source><volume>15</volume><issue>supplementum 4</issue><fpage>83</fpage><lpage>96</lpage></element-citation></ref><ref id="B7712603"><element-citation xmlns:xlink="http://www.w3.org/1999/xlink" publication-type="article" xlink:type="simple"><person-group person-group-type="author"><name name-style="western"><surname>Malenovský</surname><given-names>Igor</given-names></name><name name-style="western"><surname>Lauterer</surname><given-names>Pavel</given-names></name></person-group><year>2012</year><article-title>Leafhoppers and planthoppers (<tp:taxon-name><tp:taxon-name-part taxon-name-part-type="order">Hemiptera</tp:taxon-name-part></tp:taxon-name>: <tp:taxon-name><tp:taxon-name-part taxon-name-part-type="suborder">Auchenorrhyncha</tp:taxon-name-part></tp:taxon-name>) of the Bílé Karpaty Protected Landscape Area and Biosphere Reserve (Czech Republic)</article-title><source>Acta Musei Moraviae, Scientiae Biologicae</source><volume>96</volume><issue>2</issue><fpage>155</fpage><lpage>322</lpage></element-citation></ref><ref id="B7712545"><element-citation xmlns:xlink="http://www.w3.org/1999/xlink" publication-type="article" xlink:type="simple"><person-group person-group-type="author"><name name-style="western"><surname>Asche</surname><given-names>Manfred</given-names></name></person-group><year>1982</year><article-title>Beiträge zur Delphaciden-Fauna Ungarns (<tp:taxon-name><tp:taxon-name-part taxon-name-part-type="suborder">Homoptera</tp:taxon-name-part></tp:taxon-name> <tp:taxon-name><tp:taxon-name-part taxon-name-part-type="infraorder">Cicadina</tp:taxon-name-part></tp:taxon-name> <tp:taxon-name><tp:taxon-name-part taxon-name-part-type="family">Delphacidae</tp:taxon-name-part></tp:taxon-name>)</article-title><source>Marburger Entomologische Publikationen</source><volume>1</volume><issue>7</issue><fpage>139</fpage><lpage>154</lpage></element-citation></ref><ref id="B7712696"><element-citation xmlns:xlink="http://www.w3.org/1999/xlink" publication-type="article" xlink:type="simple"><person-group person-group-type="author"><name name-style="western"><surname>Orosz</surname><given-names>András</given-names></name></person-group><year>2009</year><article-title>Gyűrűfűn a Biodiverzitás Napokon gyűjtött kabócák (<tp:taxon-name><tp:taxon-name-part taxon-name-part-type="suborder">Auchenorrhyncha</tp:taxon-name-part></tp:taxon-name>)</article-title><source>Natura Somogyensis</source><volume>13</volume><fpage>91</fpage><lpage>96</lpage></element-citation></ref><ref id="B7716651"><element-citation xmlns:xlink="http://www.w3.org/1999/xlink" publication-type="article" xlink:type="simple"><person-group person-group-type="author"><name name-style="western"><surname>Orosz</surname><given-names>András</given-names></name><name name-style="western"><surname>Tóth</surname><given-names>Mária</given-names></name></person-group><year>2016</year><article-title>Contribution to the <tp:taxon-name><tp:taxon-name-part taxon-name-part-type="suborder">Auchenorrhyncha</tp:taxon-name-part></tp:taxon-name> fauna of Şalaj county, Romania</article-title><source>Studia Universitatis “Vasile Goldiş”, Seria Ştiinţele Vieţii</source><volume>26</volume><issue>1</issue><fpage>117</fpage><lpage>123</lpage></element-citation></ref><ref id="B7712678"><element-citation xmlns:xlink="http://www.w3.org/1999/xlink" publication-type="article" xlink:type="simple"><person-group person-group-type="author"><name name-style="western"><surname>Drosopoulos</surname><given-names>Sakis</given-names></name><name name-style="western"><surname>Asche</surname><given-names>Manfred</given-names></name><name name-style="western"><surname>Hoch</surname><given-names>Hannelore</given-names></name></person-group><year>1983</year><article-title>Contribution to the planthopper fauna of Greece. <tp:taxon-name><tp:taxon-name-part taxon-name-part-type="suborder">Homoptera</tp:taxon-name-part></tp:taxon-name>, <tp:taxon-name><tp:taxon-name-part taxon-name-part-type="suborder">Auchenorrhyncha</tp:taxon-name-part></tp:taxon-name>, <tp:taxon-name><tp:taxon-name-part taxon-name-part-type="infraorder">Fulgoromorpha</tp:taxon-name-part></tp:taxon-name>, <tp:taxon-name><tp:taxon-name-part taxon-name-part-type="family">Delphacidae</tp:taxon-name-part></tp:taxon-name>)</article-title><source>Annales de l'Institut Phytopathologique Benaki (N.S.)</source><volume>14</volume><fpage>19</fpage><lpage>68</lpage></element-citation></ref><ref id="B7716594"><element-citation xmlns:xlink="http://www.w3.org/1999/xlink" publication-type="book" xlink:type="simple"><person-group person-group-type="author"><name name-style="western"><surname>Metcalf</surname><given-names>Zeno P</given-names></name></person-group><year>1943</year><source>General Catalogue of the <tp:taxon-name><tp:taxon-name-part taxon-name-part-type="order">Hemiptera</tp:taxon-name-part></tp:taxon-name>, Fascicle IV, <tp:taxon-name><tp:taxon-name-part taxon-name-part-type="superfamily">Fulgoroidea</tp:taxon-name-part></tp:taxon-name>, Part 3, <tp:taxon-name><tp:taxon-name-part taxon-name-part-type="family">Araeopidae</tp:taxon-name-part></tp:taxon-name> (<tp:taxon-name><tp:taxon-name-part taxon-name-part-type="family">Delphacidae</tp:taxon-name-part></tp:taxon-name>)</source><volume>40(3)</volume><publisher-name>Smith College</publisher-name><publisher-loc>Northhampton, Massachusetts, USA</publisher-loc><size units="page">544</size></element-citation></ref><ref id="B7727581"><element-citation xmlns:xlink="http://www.w3.org/1999/xlink" publication-type="article" xlink:type="simple"><person-group person-group-type="author"><name name-style="western"><surname>Gjonov</surname><given-names>I.</given-names></name></person-group><year>2022</year><article-title>new_fulgoromorpha_records_bulgaria_2022</article-title><source>Biodiversity Data Journal. Occurrence dataset</source><pub-id pub-id-type="doi">10.15468/78yrn5</pub-id></element-citation></ref><ref id="B7712581"><element-citation xmlns:xlink="http://www.w3.org/1999/xlink" publication-type="chapter" xlink:type="simple"><person-group person-group-type="author"><name name-style="western"><surname>Walter</surname><given-names>Sabine</given-names></name><name name-style="western"><surname>Emmrich</surname><given-names>Rainer</given-names></name><name name-style="western"><surname>Nickel</surname><given-names>Herbert</given-names></name></person-group><year>2003</year><chapter-title>Rote Liste Zikaden</chapter-title><person-group person-group-type="editor"><name name-style="western"><surname>Landschaftsschutz</surname><given-names>Abt. Natur- und</given-names></name></person-group><source>Materialien zu Naturschutz und Landschaftspflege</source><size units="page">27</size></element-citation></ref><ref id="B7834552"><element-citation xmlns:xlink="http://www.w3.org/1999/xlink" publication-type="chapter" xlink:type="simple"><person-group person-group-type="author"><name name-style="western"><surname>Holzinger</surname><given-names>W. E.</given-names></name></person-group><year>2009</year><chapter-title>Rote Liste der Zikaden (Hemiptera: Auchenorrhyncha) Österreichs</chapter-title><person-group person-group-type="editor"><name name-style="western"><surname>Zulka</surname><given-names>Klaus Peter</given-names></name></person-group><source>Rote Listen gefährdeter Tiere Österreichs. Checklisten, Gefährdungsanalysen, Handlungsbedarf</source><volume>14(3)</volume><publisher-name>Böhlau Verlag Wien, Köln, Weimar</publisher-name><size units="page">41-317</size></element-citation></ref><ref id="B7712811"><element-citation xmlns:xlink="http://www.w3.org/1999/xlink" publication-type="article" xlink:type="simple"><person-group person-group-type="author"><name name-style="western"><surname>Nickel</surname><given-names>Herbert</given-names></name><name name-style="western"><surname>Sander</surname><given-names>Friedrich Wilhelm</given-names></name></person-group><year>2016</year><article-title>Rote Liste der Zikaden (<tp:taxon-name><tp:taxon-name-part taxon-name-part-type="class">Insecta</tp:taxon-name-part></tp:taxon-name>: <tp:taxon-name><tp:taxon-name-part taxon-name-part-type="order">Hemiptera</tp:taxon-name-part></tp:taxon-name>: <tp:taxon-name><tp:taxon-name-part taxon-name-part-type="suborder">Auchenorrhyncha</tp:taxon-name-part></tp:taxon-name>) Thüringens</article-title><source>Landschaftspflege und Naturschutz in Thüringen</source><volume>35</volume><issue>2</issue><fpage>33</fpage><lpage>37</lpage></element-citation></ref><ref id="B7716637"><element-citation xmlns:xlink="http://www.w3.org/1999/xlink" publication-type="article" xlink:type="simple"><person-group person-group-type="author"><name name-style="western"><surname>Nickel</surname><given-names>Herbert</given-names></name><name name-style="western"><surname>Achtziger</surname><given-names>Roland</given-names></name><name name-style="western"><surname>Biedermann</surname><given-names>Robert</given-names></name><name name-style="western"><surname>Bückle</surname><given-names>Christoph</given-names></name><name name-style="western"><surname>Deutschmann</surname><given-names>U</given-names></name><name name-style="western"><surname>Niedringhaus</surname><given-names>Rolf</given-names></name><name name-style="western"><surname>Remane</surname><given-names>Reinhard</given-names></name><name name-style="western"><surname>Walter</surname><given-names>S.</given-names></name><name name-style="western"><surname>Witsack</surname><given-names>Werner</given-names></name></person-group><year>2016</year><article-title>Rote Liste und Gesamtartenliste der Zikaden</article-title><source>Naturschutz und Biologische Vielfalt</source><volume>70</volume><issue>4</issue><fpage>249</fpage><lpage>298</lpage></element-citation></ref><ref id="B7716628"><element-citation xmlns:xlink="http://www.w3.org/1999/xlink" publication-type="article" xlink:type="simple"><person-group person-group-type="author"><name name-style="western"><surname>Nickel</surname><given-names>Herbert</given-names></name></person-group><year>2003</year><article-title>Rote Liste gefährdeter Zikaden (<tp:taxon-name><tp:taxon-name-part taxon-name-part-type="order">Hemiptera</tp:taxon-name-part></tp:taxon-name>, <tp:taxon-name><tp:taxon-name-part taxon-name-part-type="suborder">Auchenorrhyncha</tp:taxon-name-part></tp:taxon-name>) Bayerns</article-title><source>Schriftenreihe des Bayerischen Landesamtes für Umweltschutz</source><volume>166</volume><issue>2002</issue><fpage>1</fpage><lpage>67</lpage></element-citation></ref><ref id="B7713026"><element-citation xmlns:xlink="http://www.w3.org/1999/xlink" publication-type="article" xlink:type="simple"><person-group person-group-type="author"><name name-style="western"><surname>Witsack</surname><given-names>Werner</given-names></name><name name-style="western"><surname>Nickel</surname><given-names>Herbert</given-names></name></person-group><year>2004</year><article-title>Rote Liste der Zikaden (<tp:taxon-name><tp:taxon-name-part taxon-name-part-type="order">Hemiptera</tp:taxon-name-part></tp:taxon-name>, <tp:taxon-name><tp:taxon-name-part taxon-name-part-type="suborder">Auchenorrhyncha</tp:taxon-name-part></tp:taxon-name>) des Landes Sachsen-Anhalt</article-title><source>Berichte des Landesamtes für Umweltschutz Sachsen-Anhalt</source><volume>39</volume><fpage>228</fpage><lpage>236</lpage></element-citation></ref><ref id="B7713123"><element-citation xmlns:xlink="http://www.w3.org/1999/xlink" publication-type="chapter" xlink:type="simple"><person-group person-group-type="author"><name name-style="western"><surname>Malenovský</surname><given-names>Igor</given-names></name><name name-style="western"><surname>Lauterer</surname><given-names>Pavel</given-names></name></person-group><year>2017</year><chapter-title>Auchenorrhyncha (křísi)</chapter-title><person-group person-group-type="editor"><name name-style="western"><surname>Farkač</surname><given-names>Jan</given-names></name><name name-style="western"><surname>Král</surname><given-names>David</given-names></name><name name-style="western"><surname>Škorpík</surname><given-names>Martin</given-names></name></person-group><source>Red list of threatened species in the Czech Republic. Invertebrates</source><publisher-name>Agentura ochrany přírody a krajiny ČR</publisher-name><publisher-loc>Praha</publisher-loc><size units="page">147-155</size></element-citation></ref><ref id="B7833465"><element-citation xmlns:xlink="http://www.w3.org/1999/xlink" publication-type="book" xlink:type="simple"><person-group person-group-type="author"><name name-style="western"><surname>Nickel</surname><given-names>H.</given-names></name></person-group><year>2003</year><source>The Leafhoppers and Planthoppers of Germany (<tp:taxon-name><tp:taxon-name-part taxon-name-part-type="suborder">Homoptera</tp:taxon-name-part></tp:taxon-name>, <tp:taxon-name><tp:taxon-name-part taxon-name-part-type="suborder">Auchenorrhyncha</tp:taxon-name-part></tp:taxon-name>): Patterns and strategies in a highly diverse group of phytophagous insects</source><publisher-name>Pensoft Publishers, Sofia-Moscow Goecke &amp; Evers, Keltern</publisher-name><size units="page">460</size></element-citation></ref></ref-list></tp:taxon-treatment>
