# Supplementary material for: New records of fifteen species of Fulgoromorpha (Insecta: Hemiptera) in Bulgaria
Source: Biodivers Data J. 2022 May 9;10:e83231. doi: 10.3897/BDJ.10.e83231 (PMC9848587; doi:10.3897/BDJ.10.e83231)
Supplement: XML Treatment for Oncodelphax pullula [file BDJ.10.e83231-treatment18.xml]

<!DOCTYPE tp:taxon-treatment
  PUBLIC "-//TaxonX//DTD Taxonomic Treatment Publishing DTD v0 20100105//EN" "tax-treatment-NSO.dtd">
<tp:taxon-treatment xmlns:tp="http://www.plazi.org/taxpub"><tp:treatment-meta><mixed-citation publication-type="journal"><person-group><name><surname>Gjonov</surname><given-names>Ilia</given-names></name></person-group><article-title>New records of fifteen species of <tp:taxon-name><tp:taxon-name-part taxon-name-part-type="infraorder">Fulgoromorpha</tp:taxon-name-part></tp:taxon-name> (<tp:taxon-name><tp:taxon-name-part taxon-name-part-type="class">Insecta</tp:taxon-name-part></tp:taxon-name>: <tp:taxon-name><tp:taxon-name-part taxon-name-part-type="order">Hemiptera</tp:taxon-name-part></tp:taxon-name>) in Bulgaria</article-title><source>Biodivers Data J</source><day>09</day><month>05</month><year>2022</year><volume>10</volume><pub-id pub-id-type="doi">10.3897/BDJ.10.e83231</pub-id></mixed-citation></tp:treatment-meta><tp:nomenclature><tp:taxon-name>
              <object-id xmlns:xlink="http://www.w3.org/1999/xlink" content-type="arpha" xlink:type="simple">446EE6AE-67CA-545E-A80D-A031AD0E0F08</object-id>
              <tp:taxon-name-part taxon-name-part-type="genus">Oncodelphax</tp:taxon-name-part>
              <tp:taxon-name-part taxon-name-part-type="species">pullula</tp:taxon-name-part>
            </tp:taxon-name><tp:taxon-authority>(Boheman, 1852)</tp:taxon-authority></tp:nomenclature><tp:treatment-sec sec-type="Distribution"><title>Distribution</title><p>Norway, Denmark, Sweden, Finland, Estonia, Lithuania, Latvia, Russia (Karelia and Leningrad Region) (<xref ref-type="bibr" rid="B7712829">Söderman et al. 2009</xref>), Poland (<xref ref-type="bibr" rid="B7712869">Gębicki et al. 2013</xref>),Germany (<xref ref-type="bibr" rid="B7712766">Nickel and Remane 2003</xref>), Great Britain, Ireland, France, Belgium, Switzerland (<xref ref-type="bibr" rid="B7716435">Della Giustina 2019</xref>), Belarus (<xref ref-type="bibr" rid="B7712793">Borodin 2004</xref>), Austria (<xref ref-type="bibr" rid="B7712940">Kunz and Plank 2002</xref>), Czech Republic (<xref ref-type="bibr" rid="B7712536">Malenovský et al. 2014</xref>), Slovenia (<xref ref-type="bibr" rid="B7713136">Seljak 2016</xref>), Hungary (<xref ref-type="bibr" rid="B7712545">Asche 1982a</xref>), Romania (<xref ref-type="bibr" rid="B7716651">Orosz and Tóth 2016</xref>).</p></tp:treatment-sec><tp:treatment-sec sec-type="Notes"><title>Notes</title><p>First record for Bulgaria. <bold>Strandzha Mt</bold>: Goljamo Bukovo vill., 05.v.2009, 10♂♂ and 7♀ (Fig. <xref ref-type="fig" rid="F7727367">3</xref>). Detailed occurrence data: <xref ref-type="bibr" rid="B7727581">Gjonov (2022)</xref>.</p><p><bold>Red Lists: EN</bold>: Carinthia (Austria) (<xref ref-type="bibr" rid="B7727606">Holzinger 1999</xref>), Bavaria (<xref ref-type="bibr" rid="B7716628">Nickel 2003a</xref>), Saxony (<xref ref-type="bibr" rid="B7712581">Walter et al. 2003</xref>), Saxony-Anhalt (<xref ref-type="bibr" rid="B7713026">Witsack and Nickel 2004</xref>), Austria (<xref ref-type="bibr" rid="B7834552">Holzinger 2009</xref>), Germany (<xref ref-type="bibr" rid="B7716637">Nickel et al. 2016</xref>), Watercourses and Springs on the Hoher Trauchberg, Eastern Allgäu/Bavarian Alps (<xref ref-type="bibr" rid="B7723821">Bückle and Guglielmino 2011</xref>); <bold>VU</bold>: Czech Republic’s Red List (<xref ref-type="bibr" rid="B7713123">Malenovský and Lauterer 2017</xref>).</p><p><bold>Host plant</bold>: Mainly <italic><tp:taxon-name><tp:taxon-name-part taxon-name-part-type="genus" reg="Carex">Carex</tp:taxon-name-part><tp:taxon-name-part taxon-name-part-type="species" reg="nigra">nigra</tp:taxon-name-part></tp:taxon-name></italic> (L.) Reichard (<xref ref-type="bibr" rid="B7833465">Nickel 2003b</xref>).</p></tp:treatment-sec><tp:treatment-sec><!--Section generated to contain objects referenced in tp:taxon-treatment.--><fig id="F7727367" position="float" orientation="portrait"><object-id xmlns:xlink="http://www.w3.org/1999/xlink" content-type="arpha" xlink:type="simple">E0740FB5-7A3D-5E55-9776-06C9C6C40B70</object-id><object-id xmlns:xlink="http://www.w3.org/1999/xlink" content-type="doi" xlink:type="simple">10.3897/BDJ.10.e83231.figure3</object-id><label>Figure 3.</label><caption><p><italic><tp:taxon-name><tp:taxon-name-part taxon-name-part-type="genus" reg="Oncodelphax">Oncodelphax</tp:taxon-name-part><tp:taxon-name-part taxon-name-part-type="species" reg="pullula">pullula</tp:taxon-name-part></tp:taxon-name></italic> (Boheman, 1852), male - Bulgaria, Strandzha Mt.</p></caption><graphic xmlns:xlink="http://www.w3.org/1999/xlink" xlink:href="bdj-10-e83231-g003.jpg" position="float" id="oo_653941.jpg" orientation="portrait" xlink:type="simple"><uri content-type="original_file" xlink:type="simple">https://binary.pensoft.net/fig/653941</uri></graphic></fig></tp:treatment-sec><ref-list><ref id="B7712829"><element-citation xmlns:xlink="http://www.w3.org/1999/xlink" publication-type="article" xlink:type="simple"><person-group person-group-type="author"><name name-style="western"><surname>Söderman</surname><given-names>Guy</given-names></name><name name-style="western"><surname>Gillerfors</surname><given-names>Gosta</given-names></name><name name-style="western"><surname>Endrestøl</surname><given-names>Anders</given-names></name><name name-style="western"><surname>Söderman</surname><given-names>Guy</given-names></name></person-group><year>2009</year><article-title>An annotated catalogue of the <tp:taxon-name><tp:taxon-name-part taxon-name-part-type="suborder">Auchenorrhyncha</tp:taxon-name-part></tp:taxon-name> of Northern Europe</article-title><source>
            <tp:taxon-name><tp:taxon-name-part taxon-name-part-type="infraorder">Cicadina</tp:taxon-name-part></tp:taxon-name>
          </source><volume>10</volume><issue>1</issue><fpage>33</fpage><lpage>69</lpage></element-citation></ref><ref id="B7712869"><element-citation xmlns:xlink="http://www.w3.org/1999/xlink" publication-type="article" xlink:type="simple"><person-group person-group-type="author"><name name-style="western"><surname>Gębicki</surname><given-names>Cezary</given-names></name><name name-style="western"><surname>Świerczewski</surname><given-names>Dariusz</given-names></name><name name-style="western"><surname>Szwedo</surname><given-names>Jacek</given-names></name></person-group><year>2013</year><article-title>Planthoppers and leafhoppers of Poland (<tp:taxon-name><tp:taxon-name-part taxon-name-part-type="order">Hemiptera</tp:taxon-name-part></tp:taxon-name>: <tp:taxon-name><tp:taxon-name-part taxon-name-part-type="infraorder">Fulgoromorpha</tp:taxon-name-part></tp:taxon-name> et <tp:taxon-name><tp:taxon-name-part taxon-name-part-type="infraorder">Cicadomorpha</tp:taxon-name-part></tp:taxon-name>) Systematics. Check-list. Bionomy</article-title><source>Annals of the Upper Silesian Museum in Bytom. Entomology</source><volume>21-22</volume><issue>21</issue><fpage>5</fpage><lpage>259</lpage></element-citation></ref><ref id="B7712766"><element-citation xmlns:xlink="http://www.w3.org/1999/xlink" publication-type="article" xlink:type="simple"><person-group person-group-type="author"><name name-style="western"><surname>Nickel</surname><given-names>Herbert</given-names></name><name name-style="western"><surname>Remane</surname><given-names>Reinhard</given-names></name></person-group><year>2003</year><article-title>Verzeichnis der Zikaden (<tp:taxon-name><tp:taxon-name-part taxon-name-part-type="suborder">Auchenorrhyncha</tp:taxon-name-part></tp:taxon-name>) der Bundesländer Deutschlands</article-title><source>Entomofauna Germanica</source><volume>6</volume><fpage>130</fpage><lpage>154</lpage></element-citation></ref><ref id="B7716435"><element-citation xmlns:xlink="http://www.w3.org/1999/xlink" publication-type="book" xlink:type="simple"><person-group person-group-type="author"><name name-style="western"><surname>Della Giustina</surname><given-names>William</given-names></name></person-group><year>2019</year><source>Les <tp:taxon-name><tp:taxon-name-part taxon-name-part-type="family">Delphacidae</tp:taxon-name-part></tp:taxon-name> de France et des pays limitrophes (<tp:taxon-name><tp:taxon-name-part taxon-name-part-type="order">Hemiptera</tp:taxon-name-part></tp:taxon-name>, <tp:taxon-name><tp:taxon-name-part taxon-name-part-type="infraorder">Fulgoromorpha</tp:taxon-name-part></tp:taxon-name>) Tome 1&amp;2</source><publisher-name>Fédération Française des Sociétés de Sciences Naturelles</publisher-name><size units="page">831</size></element-citation></ref><ref id="B7712793"><element-citation xmlns:xlink="http://www.w3.org/1999/xlink" publication-type="article" xlink:type="simple"><person-group person-group-type="author"><name name-style="western"><surname>Borodin</surname><given-names>Oleg</given-names></name></person-group><year>2004</year><article-title>A checklist of the <tp:taxon-name><tp:taxon-name-part taxon-name-part-type="suborder">Auchenorrhyncha</tp:taxon-name-part></tp:taxon-name> of Belarus (<tp:taxon-name><tp:taxon-name-part taxon-name-part-type="order">Hemiptera</tp:taxon-name-part></tp:taxon-name>, <tp:taxon-name><tp:taxon-name-part taxon-name-part-type="infraorder">Fulgoromorpha</tp:taxon-name-part></tp:taxon-name> et <tp:taxon-name><tp:taxon-name-part taxon-name-part-type="infraorder">Cicadomorpha</tp:taxon-name-part></tp:taxon-name>)</article-title><source>Beiträge zur Zikadenkunde</source><volume>7</volume><fpage>29</fpage><lpage>47</lpage></element-citation></ref><ref id="B7712940"><element-citation xmlns:xlink="http://www.w3.org/1999/xlink" publication-type="article" xlink:type="simple"><person-group person-group-type="author"><name name-style="western"><surname>Kunz</surname><given-names>Gernot</given-names></name><name name-style="western"><surname>Plank</surname><given-names>C.</given-names></name></person-group><year>2002</year><article-title>Zikaden im Nationalpark Gesäuse unter Berücksichtigung aktueller Aufsammlungen (<tp:taxon-name><tp:taxon-name-part taxon-name-part-type="order">Hemiptera</tp:taxon-name-part></tp:taxon-name>: <tp:taxon-name><tp:taxon-name-part taxon-name-part-type="suborder">Auchenorrhyncha</tp:taxon-name-part></tp:taxon-name>)</article-title><source>Entomologica Austriaca</source><volume>22</volume><fpage>45</fpage><lpage>73</lpage></element-citation></ref><ref id="B7712536"><element-citation xmlns:xlink="http://www.w3.org/1999/xlink" publication-type="article" xlink:type="simple"><person-group person-group-type="author"><name name-style="western"><surname>Malenovský</surname><given-names>Igor</given-names></name><name name-style="western"><surname>Kment</surname><given-names>Petr</given-names></name><name name-style="western"><surname>Sychra</surname><given-names>Jan</given-names></name></person-group><year>2014</year><article-title>Faunistics, insects, <tp:taxon-name><tp:taxon-name-part taxon-name-part-type="infraorder">Cicadomorpha</tp:taxon-name-part></tp:taxon-name>, <tp:taxon-name><tp:taxon-name-part taxon-name-part-type="infraorder">Fulgoromorpha</tp:taxon-name-part></tp:taxon-name>, <tp:taxon-name><tp:taxon-name-part taxon-name-part-type="suborder">Heteroptera</tp:taxon-name-part></tp:taxon-name>, <tp:taxon-name><tp:taxon-name-part taxon-name-part-type="suborder">Sternorrhyncha</tp:taxon-name-part></tp:taxon-name>, Erzgebirge, Bohemia, central Europe, peat bogs, tyrphobionts, tyrphophilous fauna</article-title><source>Klapalekiana</source><volume>50</volume><fpage>181</fpage><lpage>234</lpage></element-citation></ref><ref id="B7713136"><element-citation xmlns:xlink="http://www.w3.org/1999/xlink" publication-type="article" xlink:type="simple"><person-group person-group-type="author"><name name-style="western"><surname>Seljak</surname><given-names>Gabrijel</given-names></name></person-group><year>2016</year><article-title>New and little known plant- and leafhoppers of the fauna of Slovenia (<tp:taxon-name><tp:taxon-name-part taxon-name-part-type="order">Hemiptera</tp:taxon-name-part></tp:taxon-name>: <tp:taxon-name><tp:taxon-name-part taxon-name-part-type="infraorder">Fulgoromorpha</tp:taxon-name-part></tp:taxon-name> and <tp:taxon-name><tp:taxon-name-part taxon-name-part-type="infraorder">Cicadomorpha</tp:taxon-name-part></tp:taxon-name>)</article-title><source>Acta Entomologica Slovenica</source><volume>24</volume><issue>2</issue><fpage>151</fpage><lpage>200</lpage></element-citation></ref><ref id="B7712545"><element-citation xmlns:xlink="http://www.w3.org/1999/xlink" publication-type="article" xlink:type="simple"><person-group person-group-type="author"><name name-style="western"><surname>Asche</surname><given-names>Manfred</given-names></name></person-group><year>1982</year><article-title>Beiträge zur Delphaciden-Fauna Ungarns (<tp:taxon-name><tp:taxon-name-part taxon-name-part-type="suborder">Homoptera</tp:taxon-name-part></tp:taxon-name> <tp:taxon-name><tp:taxon-name-part taxon-name-part-type="infraorder">Cicadina</tp:taxon-name-part></tp:taxon-name> <tp:taxon-name><tp:taxon-name-part taxon-name-part-type="family">Delphacidae</tp:taxon-name-part></tp:taxon-name>)</article-title><source>Marburger Entomologische Publikationen</source><volume>1</volume><issue>7</issue><fpage>139</fpage><lpage>154</lpage></element-citation></ref><ref id="B7716651"><element-citation xmlns:xlink="http://www.w3.org/1999/xlink" publication-type="article" xlink:type="simple"><person-group person-group-type="author"><name name-style="western"><surname>Orosz</surname><given-names>András</given-names></name><name name-style="western"><surname>Tóth</surname><given-names>Mária</given-names></name></person-group><year>2016</year><article-title>Contribution to the <tp:taxon-name><tp:taxon-name-part taxon-name-part-type="suborder">Auchenorrhyncha</tp:taxon-name-part></tp:taxon-name> fauna of Şalaj county, Romania</article-title><source>Studia Universitatis “Vasile Goldiş”, Seria Ştiinţele Vieţii</source><volume>26</volume><issue>1</issue><fpage>117</fpage><lpage>123</lpage></element-citation></ref><ref id="B7727581"><element-citation xmlns:xlink="http://www.w3.org/1999/xlink" publication-type="article" xlink:type="simple"><person-group person-group-type="author"><name name-style="western"><surname>Gjonov</surname><given-names>I.</given-names></name></person-group><year>2022</year><article-title>new_fulgoromorpha_records_bulgaria_2022</article-title><source>Biodiversity Data Journal. Occurrence dataset</source><pub-id pub-id-type="doi">10.15468/78yrn5</pub-id></element-citation></ref><ref id="B7727606"><element-citation xmlns:xlink="http://www.w3.org/1999/xlink" publication-type="article" xlink:type="simple"><person-group person-group-type="author"><name name-style="western"><surname>Holzinger</surname><given-names>W. E.</given-names></name></person-group><year>1999</year><article-title>Rote Liste der Zikaden Kärntens (<tp:taxon-name><tp:taxon-name-part taxon-name-part-type="class">Insecta</tp:taxon-name-part></tp:taxon-name>: <tp:taxon-name><tp:taxon-name-part taxon-name-part-type="suborder">Auchenorrhyncha</tp:taxon-name-part></tp:taxon-name>)</article-title><source>Naturschutz in Kärnten</source><volume>15</volume><fpage>425</fpage><lpage>450</lpage></element-citation></ref><ref id="B7716628"><element-citation xmlns:xlink="http://www.w3.org/1999/xlink" publication-type="article" xlink:type="simple"><person-group person-group-type="author"><name name-style="western"><surname>Nickel</surname><given-names>Herbert</given-names></name></person-group><year>2003</year><article-title>Rote Liste gefährdeter Zikaden (<tp:taxon-name><tp:taxon-name-part taxon-name-part-type="order">Hemiptera</tp:taxon-name-part></tp:taxon-name>, <tp:taxon-name><tp:taxon-name-part taxon-name-part-type="suborder">Auchenorrhyncha</tp:taxon-name-part></tp:taxon-name>) Bayerns</article-title><source>Schriftenreihe des Bayerischen Landesamtes für Umweltschutz</source><volume>166</volume><issue>2002</issue><fpage>1</fpage><lpage>67</lpage></element-citation></ref><ref id="B7712581"><element-citation xmlns:xlink="http://www.w3.org/1999/xlink" publication-type="chapter" xlink:type="simple"><person-group person-group-type="author"><name name-style="western"><surname>Walter</surname><given-names>Sabine</given-names></name><name name-style="western"><surname>Emmrich</surname><given-names>Rainer</given-names></name><name name-style="western"><surname>Nickel</surname><given-names>Herbert</given-names></name></person-group><year>2003</year><chapter-title>Rote Liste Zikaden</chapter-title><person-group person-group-type="editor"><name name-style="western"><surname>Landschaftsschutz</surname><given-names>Abt. Natur- und</given-names></name></person-group><source>Materialien zu Naturschutz und Landschaftspflege</source><size units="page">27</size></element-citation></ref><ref id="B7713026"><element-citation xmlns:xlink="http://www.w3.org/1999/xlink" publication-type="article" xlink:type="simple"><person-group person-group-type="author"><name name-style="western"><surname>Witsack</surname><given-names>Werner</given-names></name><name name-style="western"><surname>Nickel</surname><given-names>Herbert</given-names></name></person-group><year>2004</year><article-title>Rote Liste der Zikaden (<tp:taxon-name><tp:taxon-name-part taxon-name-part-type="order">Hemiptera</tp:taxon-name-part></tp:taxon-name>, <tp:taxon-name><tp:taxon-name-part taxon-name-part-type="suborder">Auchenorrhyncha</tp:taxon-name-part></tp:taxon-name>) des Landes Sachsen-Anhalt</article-title><source>Berichte des Landesamtes für Umweltschutz Sachsen-Anhalt</source><volume>39</volume><fpage>228</fpage><lpage>236</lpage></element-citation></ref><ref id="B7834552"><element-citation xmlns:xlink="http://www.w3.org/1999/xlink" publication-type="chapter" xlink:type="simple"><person-group person-group-type="author"><name name-style="western"><surname>Holzinger</surname><given-names>W. E.</given-names></name></person-group><year>2009</year><chapter-title>Rote Liste der Zikaden (Hemiptera: Auchenorrhyncha) Österreichs</chapter-title><person-group person-group-type="editor"><name name-style="western"><surname>Zulka</surname><given-names>Klaus Peter</given-names></name></person-group><source>Rote Listen gefährdeter Tiere Österreichs. Checklisten, Gefährdungsanalysen, Handlungsbedarf</source><volume>14(3)</volume><publisher-name>Böhlau Verlag Wien, Köln, Weimar</publisher-name><size units="page">41-317</size></element-citation></ref><ref id="B7716637"><element-citation xmlns:xlink="http://www.w3.org/1999/xlink" publication-type="article" xlink:type="simple"><person-group person-group-type="author"><name name-style="western"><surname>Nickel</surname><given-names>Herbert</given-names></name><name name-style="western"><surname>Achtziger</surname><given-names>Roland</given-names></name><name name-style="western"><surname>Biedermann</surname><given-names>Robert</given-names></name><name name-style="western"><surname>Bückle</surname><given-names>Christoph</given-names></name><name name-style="western"><surname>Deutschmann</surname><given-names>U</given-names></name><name name-style="western"><surname>Niedringhaus</surname><given-names>Rolf</given-names></name><name name-style="western"><surname>Remane</surname><given-names>Reinhard</given-names></name><name name-style="western"><surname>Walter</surname><given-names>S.</given-names></name><name name-style="western"><surname>Witsack</surname><given-names>Werner</given-names></name></person-group><year>2016</year><article-title>Rote Liste und Gesamtartenliste der Zikaden</article-title><source>Naturschutz und Biologische Vielfalt</source><volume>70</volume><issue>4</issue><fpage>249</fpage><lpage>298</lpage></element-citation></ref><ref id="B7723821"><element-citation xmlns:xlink="http://www.w3.org/1999/xlink" publication-type="article" xlink:type="simple"><person-group person-group-type="author"><name name-style="western"><surname>Bückle</surname><given-names>Christoph</given-names></name><name name-style="western"><surname>Guglielmino</surname><given-names>Adalgisa</given-names></name></person-group><year>2011</year><article-title>Zur Zikadenfauna (<tp:taxon-name><tp:taxon-name-part taxon-name-part-type="suborder">Auchenorrhyncha</tp:taxon-name-part></tp:taxon-name>) im Umland von Fließgewäs- sern und Quellen am Hohen Trauchberg, Ostallgäu/Bayerische Alpen</article-title><source>Lauterbornia</source><volume>73</volume><fpage>1</fpage><lpage>22</lpage></element-citation></ref><ref id="B7713123"><element-citation xmlns:xlink="http://www.w3.org/1999/xlink" publication-type="chapter" xlink:type="simple"><person-group person-group-type="author"><name name-style="western"><surname>Malenovský</surname><given-names>Igor</given-names></name><name name-style="western"><surname>Lauterer</surname><given-names>Pavel</given-names></name></person-group><year>2017</year><chapter-title>Auchenorrhyncha (křísi)</chapter-title><person-group person-group-type="editor"><name name-style="western"><surname>Farkač</surname><given-names>Jan</given-names></name><name name-style="western"><surname>Král</surname><given-names>David</given-names></name><name name-style="western"><surname>Škorpík</surname><given-names>Martin</given-names></name></person-group><source>Red list of threatened species in the Czech Republic. Invertebrates</source><publisher-name>Agentura ochrany přírody a krajiny ČR</publisher-name><publisher-loc>Praha</publisher-loc><size units="page">147-155</size></element-citation></ref><ref id="B7833465"><element-citation xmlns:xlink="http://www.w3.org/1999/xlink" publication-type="book" xlink:type="simple"><person-group person-group-type="author"><name name-style="western"><surname>Nickel</surname><given-names>H.</given-names></name></person-group><year>2003</year><source>The Leafhoppers and Planthoppers of Germany (<tp:taxon-name><tp:taxon-name-part taxon-name-part-type="suborder">Homoptera</tp:taxon-name-part></tp:taxon-name>, <tp:taxon-name><tp:taxon-name-part taxon-name-part-type="suborder">Auchenorrhyncha</tp:taxon-name-part></tp:taxon-name>): Patterns and strategies in a highly diverse group of phytophagous insects</source><publisher-name>Pensoft Publishers, Sofia-Moscow Goecke &amp; Evers, Keltern</publisher-name><size units="page">460</size></element-citation></ref></ref-list></tp:taxon-treatment>
