# Supplementary material for: New records of fifteen species of Fulgoromorpha (Insecta: Hemiptera) in Bulgaria
Source: Biodivers Data J. 2022 May 9;10:e83231. doi: 10.3897/BDJ.10.e83231 (PMC9848587; doi:10.3897/BDJ.10.e83231)
Supplement: XML Treatment for Ribautodelphax imitans [file BDJ.10.e83231-treatment20.xml]

<!DOCTYPE tp:taxon-treatment
  PUBLIC "-//TaxonX//DTD Taxonomic Treatment Publishing DTD v0 20100105//EN" "tax-treatment-NSO.dtd">
<tp:taxon-treatment xmlns:tp="http://www.plazi.org/taxpub"><tp:treatment-meta><mixed-citation publication-type="journal"><person-group><name><surname>Gjonov</surname><given-names>Ilia</given-names></name></person-group><article-title>New records of fifteen species of <tp:taxon-name><tp:taxon-name-part taxon-name-part-type="infraorder">Fulgoromorpha</tp:taxon-name-part></tp:taxon-name> (<tp:taxon-name><tp:taxon-name-part taxon-name-part-type="class">Insecta</tp:taxon-name-part></tp:taxon-name>: <tp:taxon-name><tp:taxon-name-part taxon-name-part-type="order">Hemiptera</tp:taxon-name-part></tp:taxon-name>) in Bulgaria</article-title><source>Biodivers Data J</source><day>09</day><month>05</month><year>2022</year><volume>10</volume><pub-id pub-id-type="doi">10.3897/BDJ.10.e83231</pub-id></mixed-citation></tp:treatment-meta><tp:nomenclature><tp:taxon-name>
              <object-id xmlns:xlink="http://www.w3.org/1999/xlink" content-type="arpha" xlink:type="simple">B9C5C09B-969D-5614-BFC2-ED4ADA1269B9</object-id>
              <tp:taxon-name-part taxon-name-part-type="genus">Ribautodelphax</tp:taxon-name-part>
              <tp:taxon-name-part taxon-name-part-type="species">imitans</tp:taxon-name-part>
            </tp:taxon-name><tp:taxon-authority>(Ribaut, 1953)</tp:taxon-authority></tp:nomenclature><tp:treatment-sec sec-type="Distribution"><title>Distribution</title><p>Great Britain (<xref ref-type="bibr" rid="B7712995">Le Quesne and Payne 1981</xref>), Belgium (<xref ref-type="bibr" rid="B7716435">Della Giustina 2019</xref>), Netherlands (<xref ref-type="bibr" rid="B7826430">den Bieman and Mol 2010</xref>), Luxembourg (<xref ref-type="bibr" rid="B7712748">Niedringhaus et al. 2010a</xref>), Switzerland (<xref ref-type="bibr" rid="B7834856">Mühlethaler et al. 2018</xref>), Germany (<xref ref-type="bibr" rid="B7713096">Nickel and Remane 2002</xref>), Poland (<xref ref-type="bibr" rid="B7712869">Gębicki et al. 2013</xref>), Spain (<xref ref-type="bibr" rid="B7712820">Aguin-Pombo et al. 2007</xref>), France (<xref ref-type="bibr" rid="B7712740">den Bieman 1987</xref>), Italy (<xref ref-type="bibr" rid="B7712784">Guglielmino et al. 2005</xref>, <xref ref-type="bibr" rid="B7712630">Guglielmino and Bückle 2008</xref>, <xref ref-type="bibr" rid="B7712775">Carl 2008</xref>), Austria (<xref ref-type="bibr" rid="B7712656">Holzinger 1996b</xref>, <xref ref-type="bibr" rid="B7826391">Holzinger et al. 2020</xref>), Czech Republic (<xref ref-type="bibr" rid="B7713114">Malenovský and Lauterer 2010</xref>, <xref ref-type="bibr" rid="B7712603">Malenovský and Lauterer 2012</xref>), Hungary (<xref ref-type="bibr" rid="B7712923">Györffy et al. 2009</xref>), Romania (<xref ref-type="bibr" rid="B7716651">Orosz and Tóth 2016</xref>), Slovenia (<xref ref-type="bibr" rid="B7712647">Holzinger and Seljak 2001</xref>), Croatia (<xref ref-type="bibr" rid="B7716611">Nast 1987</xref>), Greece (<xref ref-type="bibr" rid="B7712740">den Bieman 1987</xref>), Kazakhstan (<xref ref-type="bibr" rid="B7834889">Mitjaev 2015</xref>).</p></tp:treatment-sec><tp:treatment-sec sec-type="Notes"><title>Notes</title><p>First record for Bulgaria. <bold>Sarnena Sredna Gora Mt</bold>: Prjaporets vill., 14.viii.2020, 1♂. Detailed occurrence data: <xref ref-type="bibr" rid="B7727581">Gjonov (2022)</xref>.</p><p><bold>Red Lists: EN</bold>: Bavaria (<xref ref-type="bibr" rid="B7716628">Nickel 2003a</xref>); <bold>VU</bold>: Austria (<xref ref-type="bibr" rid="B7834552">Holzinger 2009</xref>).</p><p><bold>Host plant</bold>: <tp:taxon-name><tp:taxon-name-part taxon-name-part-type="genus" reg="Festuca">Festuca</tp:taxon-name-part><tp:taxon-name-part taxon-name-part-type="species" reg="arundinacea">arundinacea</tp:taxon-name-part><tp:taxon-name-part taxon-name-part-type="authority">Schreb.</tp:taxon-name-part><tp:taxon-name-part taxon-name-part-type="infraspecific-rank">subsp.</tp:taxon-name-part><tp:taxon-name-part taxon-name-part-type="subspecies" reg="fenas">fenas</tp:taxon-name-part></tp:taxon-name> (Lag.) Arcang. (<xref ref-type="bibr" rid="B7712740">den Bieman 1987</xref>).</p></tp:treatment-sec><ref-list><ref id="B7712995"><element-citation xmlns:xlink="http://www.w3.org/1999/xlink" publication-type="article" xlink:type="simple"><person-group person-group-type="author"><name name-style="western"><surname>Le Quesne</surname><given-names>Walter J.</given-names></name><name name-style="western"><surname>Payne</surname><given-names>K. R.</given-names></name></person-group><year>1981</year><article-title><tp:taxon-name><tp:taxon-name-part taxon-name-part-type="family">Cicadellidae</tp:taxon-name-part></tp:taxon-name> (<tp:taxon-name><tp:taxon-name-part taxon-name-part-type="subfamily">Typhlocybinae</tp:taxon-name-part></tp:taxon-name>) with a check list of the British Auchenorhyncha (<tp:taxon-name><tp:taxon-name-part taxon-name-part-type="order">Hemiptera</tp:taxon-name-part></tp:taxon-name>, <tp:taxon-name><tp:taxon-name-part taxon-name-part-type="suborder">Homoptera</tp:taxon-name-part></tp:taxon-name>)</article-title><source>Handbooks for the identification of British insects</source><volume>2</volume><issue>c</issue><fpage>1</fpage><lpage>95</lpage></element-citation></ref><ref id="B7716435"><element-citation xmlns:xlink="http://www.w3.org/1999/xlink" publication-type="book" xlink:type="simple"><person-group person-group-type="author"><name name-style="western"><surname>Della Giustina</surname><given-names>William</given-names></name></person-group><year>2019</year><source>Les <tp:taxon-name><tp:taxon-name-part taxon-name-part-type="family">Delphacidae</tp:taxon-name-part></tp:taxon-name> de France et des pays limitrophes (<tp:taxon-name><tp:taxon-name-part taxon-name-part-type="order">Hemiptera</tp:taxon-name-part></tp:taxon-name>, <tp:taxon-name><tp:taxon-name-part taxon-name-part-type="infraorder">Fulgoromorpha</tp:taxon-name-part></tp:taxon-name>) Tome 1&amp;2</source><publisher-name>Fédération Française des Sociétés de Sciences Naturelles</publisher-name><size units="page">831</size></element-citation></ref><ref id="B7826430"><element-citation xmlns:xlink="http://www.w3.org/1999/xlink" publication-type="article" xlink:type="simple"><person-group person-group-type="author"><name name-style="western"><surname>den Bieman</surname><given-names>C F M</given-names></name><name name-style="western"><surname>Mol</surname><given-names>A W M</given-names></name></person-group><year>2010</year><article-title>Vier soorten spoorcicaden voor het eerst in Nederland aangetroffen (<tp:taxon-name><tp:taxon-name-part taxon-name-part-type="order">Hemiptera</tp:taxon-name-part></tp:taxon-name>, <tp:taxon-name><tp:taxon-name-part taxon-name-part-type="infraorder">Fulgoromorpha</tp:taxon-name-part></tp:taxon-name>, <tp:taxon-name><tp:taxon-name-part taxon-name-part-type="family">Delphacidae</tp:taxon-name-part></tp:taxon-name>)</article-title><source>Entomologische Berichten</source><volume>70</volume><issue>5</issue><fpage>162</fpage><lpage>166</lpage></element-citation></ref><ref id="B7712748"><element-citation xmlns:xlink="http://www.w3.org/1999/xlink" publication-type="article" xlink:type="simple"><person-group person-group-type="author"><name name-style="western"><surname>Niedringhaus</surname><given-names>Rolf</given-names></name><name name-style="western"><surname>Biedermann</surname><given-names>Robert</given-names></name><name name-style="western"><surname>Nickel</surname><given-names>Herbert</given-names></name></person-group><year>2010</year><article-title>Verbreitungsatlas der Zikaden des Großherzogtums Luxemburg - Textband</article-title><source>Ferrantia</source><volume>60</volume><fpage>1</fpage><lpage>105</lpage></element-citation></ref><ref id="B7834856"><element-citation xmlns:xlink="http://www.w3.org/1999/xlink" publication-type="chapter" xlink:type="simple"><person-group person-group-type="author"><name name-style="western"><surname>Mühlethaler</surname><given-names>Roland</given-names></name><name name-style="western"><surname>Holzinger</surname><given-names>Werner E</given-names></name><name name-style="western"><surname>Nickel</surname><given-names>Herbert</given-names></name><name name-style="western"><surname>Wachmann</surname><given-names>Ekkehard</given-names></name></person-group><year>2018</year><chapter-title>Verzeichnis der Zikaden Deutschlands, Österreichs und der Schweiz</chapter-title><person-group person-group-type="editor"><name name-style="western"><surname>Meyer</surname><given-names>Quelle &amp;</given-names></name></person-group><source>Die Zikaden Deutschlands, Österreichs und der Schweiz: Entdecken – Beobachten – Bestimmen</source><publisher-loc>Wiebelsheim</publisher-loc><size units="page">1-32</size></element-citation></ref><ref id="B7713096"><element-citation xmlns:xlink="http://www.w3.org/1999/xlink" publication-type="article" xlink:type="simple"><person-group person-group-type="author"><name name-style="western"><surname>Nickel</surname><given-names>Herbert</given-names></name><name name-style="western"><surname>Remane</surname><given-names>Reinhard</given-names></name></person-group><year>2002</year><article-title>Check list of the planthoppers and leafhoppers of Germany, with notes on food plants, diet width, life cycles, geographic range and conservation status (<tp:taxon-name><tp:taxon-name-part taxon-name-part-type="order">Hemiptera</tp:taxon-name-part></tp:taxon-name>, <tp:taxon-name><tp:taxon-name-part taxon-name-part-type="infraorder">Fulgoromorpha</tp:taxon-name-part></tp:taxon-name> and <tp:taxon-name><tp:taxon-name-part taxon-name-part-type="infraorder">Cicadomorpha</tp:taxon-name-part></tp:taxon-name>)</article-title><source>Beiträge zur Zikadenkunde</source><volume>5</volume><fpage>27</fpage><lpage>64</lpage></element-citation></ref><ref id="B7712869"><element-citation xmlns:xlink="http://www.w3.org/1999/xlink" publication-type="article" xlink:type="simple"><person-group person-group-type="author"><name name-style="western"><surname>Gębicki</surname><given-names>Cezary</given-names></name><name name-style="western"><surname>Świerczewski</surname><given-names>Dariusz</given-names></name><name name-style="western"><surname>Szwedo</surname><given-names>Jacek</given-names></name></person-group><year>2013</year><article-title>Planthoppers and leafhoppers of Poland (<tp:taxon-name><tp:taxon-name-part taxon-name-part-type="order">Hemiptera</tp:taxon-name-part></tp:taxon-name>: <tp:taxon-name><tp:taxon-name-part taxon-name-part-type="infraorder">Fulgoromorpha</tp:taxon-name-part></tp:taxon-name> et <tp:taxon-name><tp:taxon-name-part taxon-name-part-type="infraorder">Cicadomorpha</tp:taxon-name-part></tp:taxon-name>) Systematics. Check-list. Bionomy</article-title><source>Annals of the Upper Silesian Museum in Bytom. Entomology</source><volume>21-22</volume><issue>21</issue><fpage>5</fpage><lpage>259</lpage></element-citation></ref><ref id="B7712820"><element-citation xmlns:xlink="http://www.w3.org/1999/xlink" publication-type="article" xlink:type="simple"><person-group person-group-type="author"><name name-style="western"><surname>Aguin-Pombo</surname><given-names>Dora</given-names></name><name name-style="western"><surname>Freitas</surname><given-names>Carlos</given-names></name><name name-style="western"><surname>Alvaréz</surname><given-names>Pedro</given-names></name><name name-style="western"><surname>Bourgoin</surname><given-names>Thierry</given-names></name></person-group><year>2007</year><article-title>Catálogo de los hemípteros, <tp:taxon-name><tp:taxon-name-part taxon-name-part-type="infraorder">Cicadomorpha</tp:taxon-name-part></tp:taxon-name> y <tp:taxon-name><tp:taxon-name-part taxon-name-part-type="infraorder">Fulgoromorpha</tp:taxon-name-part></tp:taxon-name> de Aragón</article-title><source>Catalogus de la Entomofauna Aragonesa</source><volume>34</volume><fpage>3</fpage><lpage>22</lpage></element-citation></ref><ref id="B7712740"><element-citation xmlns:xlink="http://www.w3.org/1999/xlink" publication-type="thesis" xlink:type="simple"><person-group person-group-type="author"><name name-style="western"><surname>den Bieman</surname><given-names>C F M</given-names></name></person-group><year>1987</year><source>Biological and taxonomie differentiation in the <italic><tp:taxon-name><tp:taxon-name-part taxon-name-part-type="genus" reg="Ribautodelphax">Ribautodelphax</tp:taxon-name-part><tp:taxon-name-part taxon-name-part-type="species" reg="collinus">collinus</tp:taxon-name-part></tp:taxon-name></italic> complex (<tp:taxon-name><tp:taxon-name-part taxon-name-part-type="suborder">Homoptera</tp:taxon-name-part></tp:taxon-name>, <tp:taxon-name><tp:taxon-name-part taxon-name-part-type="family">Delphacidae</tp:taxon-name-part></tp:taxon-name>)</source><publisher-name>Thesis. Landbouwuniversiteit te Wageningen</publisher-name><publisher-loc>Wageningen (Netherlands)</publisher-loc><size units="page">163</size></element-citation></ref><ref id="B7712784"><element-citation xmlns:xlink="http://www.w3.org/1999/xlink" publication-type="article" xlink:type="simple"><person-group person-group-type="author"><name name-style="western"><surname>Guglielmino</surname><given-names>Adalgisa</given-names></name><name name-style="western"><surname>Bückle</surname><given-names>Christoph</given-names></name><name name-style="western"><surname>Remane</surname><given-names>Reinhard</given-names></name></person-group><year>2005</year><article-title>Contribution to the knowledge of the <tp:taxon-name><tp:taxon-name-part taxon-name-part-type="suborder">Auchenorrhyncha</tp:taxon-name-part></tp:taxon-name> fauna of Central Italy (<tp:taxon-name><tp:taxon-name-part taxon-name-part-type="order">Hemiptera</tp:taxon-name-part></tp:taxon-name>, <tp:taxon-name><tp:taxon-name-part taxon-name-part-type="infraorder">Fulgoromorpha</tp:taxon-name-part></tp:taxon-name> et <tp:taxon-name><tp:taxon-name-part taxon-name-part-type="infraorder">Cicadomorpha</tp:taxon-name-part></tp:taxon-name>)</article-title><source>Marburger Entomologische Publikationen</source><volume>3</volume><issue>3</issue><fpage>13</fpage><lpage>98</lpage></element-citation></ref><ref id="B7712630"><element-citation xmlns:xlink="http://www.w3.org/1999/xlink" publication-type="article" xlink:type="simple"><person-group person-group-type="author"><name name-style="western"><surname>Guglielmino</surname><given-names>Adalgisa</given-names></name><name name-style="western"><surname>Bückle</surname><given-names>Christoph</given-names></name></person-group><year>2008</year><article-title>Contribution to the knowledge on the <tp:taxon-name><tp:taxon-name-part taxon-name-part-type="suborder">Auchenorrhyncha</tp:taxon-name-part></tp:taxon-name> fauna (<tp:taxon-name><tp:taxon-name-part taxon-name-part-type="order">Hemiptera</tp:taxon-name-part></tp:taxon-name> <tp:taxon-name><tp:taxon-name-part taxon-name-part-type="infraorder">Fulgoromorpha</tp:taxon-name-part></tp:taxon-name> et <tp:taxon-name><tp:taxon-name-part taxon-name-part-type="infraorder">Cicadomorpha</tp:taxon-name-part></tp:taxon-name>) of the Tuscanian-Emilian Apennines</article-title><source>Redia</source><volume>XCI</volume><fpage>3</fpage><lpage>23</lpage></element-citation></ref><ref id="B7712775"><element-citation xmlns:xlink="http://www.w3.org/1999/xlink" publication-type="article" xlink:type="simple"><person-group person-group-type="author"><name name-style="western"><surname>Carl</surname><given-names>Michael</given-names></name></person-group><year>2008</year><article-title>Die Zikaden (<tp:taxon-name><tp:taxon-name-part taxon-name-part-type="class">Insecta</tp:taxon-name-part></tp:taxon-name>, <tp:taxon-name><tp:taxon-name-part taxon-name-part-type="suborder">Auchenorrhyncha</tp:taxon-name-part></tp:taxon-name>) des Schlern (Südtirol, Italien)</article-title><source>Gredleriana</source><volume>8</volume><fpage>321</fpage><lpage>340</lpage></element-citation></ref><ref id="B7712656"><element-citation xmlns:xlink="http://www.w3.org/1999/xlink" publication-type="article" xlink:type="simple"><person-group person-group-type="author"><name name-style="western"><surname>Holzinger</surname><given-names>Werner E.</given-names></name></person-group><year>1996</year><article-title>Kritisches Verzeichnis der Zikaden Österreichs (Ins.: <tp:taxon-name><tp:taxon-name-part taxon-name-part-type="suborder">Homoptera</tp:taxon-name-part></tp:taxon-name>, <tp:taxon-name><tp:taxon-name-part taxon-name-part-type="suborder">Auchenorrhyncha</tp:taxon-name-part></tp:taxon-name>)</article-title><source>Carinthia II</source><volume>186</volume><issue>106</issue><fpage>501</fpage><lpage>507</lpage></element-citation></ref><ref id="B7826391"><element-citation xmlns:xlink="http://www.w3.org/1999/xlink" publication-type="article" xlink:type="simple"><person-group person-group-type="author"><name name-style="western"><surname>Holzinger</surname><given-names>Werner E</given-names></name><name name-style="western"><surname>Huber</surname><given-names>Elisabeth</given-names></name><name name-style="western"><surname>Schlosser</surname><given-names>Lydia</given-names></name><name name-style="western"><surname>Kunz</surname><given-names>Gernot</given-names></name></person-group><year>2020</year><article-title><italic><tp:taxon-name><tp:taxon-name-part taxon-name-part-type="genus" reg="Acanalonia">Acanalonia</tp:taxon-name-part><tp:taxon-name-part taxon-name-part-type="species" reg="conica">conica</tp:taxon-name-part></tp:taxon-name></italic> (Say, 1830) and three other true hopper species new for Austria (<tp:taxon-name><tp:taxon-name-part taxon-name-part-type="order">Hemiptera</tp:taxon-name-part></tp:taxon-name>: <tp:taxon-name><tp:taxon-name-part taxon-name-part-type="suborder">Auchenorrhyncha</tp:taxon-name-part></tp:taxon-name>)</article-title><source>
            <tp:taxon-name><tp:taxon-name-part taxon-name-part-type="infraorder">Cicadina</tp:taxon-name-part></tp:taxon-name>
          </source><volume>19</volume><fpage>9</fpage><lpage>19</lpage></element-citation></ref><ref id="B7713114"><element-citation xmlns:xlink="http://www.w3.org/1999/xlink" publication-type="article" xlink:type="simple"><person-group person-group-type="author"><name name-style="western"><surname>Malenovský</surname><given-names>Igor</given-names></name><name name-style="western"><surname>Lauterer</surname><given-names>Pavel</given-names></name></person-group><year>2010</year><article-title>Additions to the fauna of planthoppers and leafhoppers (<tp:taxon-name><tp:taxon-name-part taxon-name-part-type="order">Hemiptera</tp:taxon-name-part></tp:taxon-name>: <tp:taxon-name><tp:taxon-name-part taxon-name-part-type="suborder">Auchenorrhyncha</tp:taxon-name-part></tp:taxon-name>) of the Czech Republic</article-title><source>Acta Musei Moraviae, Scientiae Biologicae</source><volume>95</volume><issue>1</issue><fpage>49</fpage><lpage>122</lpage></element-citation></ref><ref id="B7712603"><element-citation xmlns:xlink="http://www.w3.org/1999/xlink" publication-type="article" xlink:type="simple"><person-group person-group-type="author"><name name-style="western"><surname>Malenovský</surname><given-names>Igor</given-names></name><name name-style="western"><surname>Lauterer</surname><given-names>Pavel</given-names></name></person-group><year>2012</year><article-title>Leafhoppers and planthoppers (<tp:taxon-name><tp:taxon-name-part taxon-name-part-type="order">Hemiptera</tp:taxon-name-part></tp:taxon-name>: <tp:taxon-name><tp:taxon-name-part taxon-name-part-type="suborder">Auchenorrhyncha</tp:taxon-name-part></tp:taxon-name>) of the Bílé Karpaty Protected Landscape Area and Biosphere Reserve (Czech Republic)</article-title><source>Acta Musei Moraviae, Scientiae Biologicae</source><volume>96</volume><issue>2</issue><fpage>155</fpage><lpage>322</lpage></element-citation></ref><ref id="B7712923"><element-citation xmlns:xlink="http://www.w3.org/1999/xlink" publication-type="book" xlink:type="simple"><person-group person-group-type="author"><name name-style="western"><surname>Györffy</surname><given-names>György</given-names></name><name name-style="western"><surname>Kiss</surname><given-names>Balázs</given-names></name><name name-style="western"><surname>Koczor</surname><given-names>Sándor</given-names></name><name name-style="western"><surname>Orosz</surname><given-names>András</given-names></name></person-group><year>2009</year><source>Checklist of the fauna of Hungary. Volume 4. <tp:taxon-name><tp:taxon-name-part taxon-name-part-type="order">Hemiptera</tp:taxon-name-part></tp:taxon-name>: Archaeorrhyncha, Clypeorrhyncha</source><edition>Hungarian</edition><publisher-name>Hungarian Natural History Museum</publisher-name><publisher-loc>Budapest</publisher-loc><size units="page">79</size></element-citation></ref><ref id="B7716651"><element-citation xmlns:xlink="http://www.w3.org/1999/xlink" publication-type="article" xlink:type="simple"><person-group person-group-type="author"><name name-style="western"><surname>Orosz</surname><given-names>András</given-names></name><name name-style="western"><surname>Tóth</surname><given-names>Mária</given-names></name></person-group><year>2016</year><article-title>Contribution to the <tp:taxon-name><tp:taxon-name-part taxon-name-part-type="suborder">Auchenorrhyncha</tp:taxon-name-part></tp:taxon-name> fauna of Şalaj county, Romania</article-title><source>Studia Universitatis “Vasile Goldiş”, Seria Ştiinţele Vieţii</source><volume>26</volume><issue>1</issue><fpage>117</fpage><lpage>123</lpage></element-citation></ref><ref id="B7712647"><element-citation xmlns:xlink="http://www.w3.org/1999/xlink" publication-type="article" xlink:type="simple"><person-group person-group-type="author"><name name-style="western"><surname>Holzinger</surname><given-names>Werner E.</given-names></name><name name-style="western"><surname>Seljak</surname><given-names>Gabrijel</given-names></name></person-group><year>2001</year><article-title>New Records of Planthoppers and Leafhoppers from Slovenia, with a checklist of hitherto recorded species (<tp:taxon-name><tp:taxon-name-part taxon-name-part-type="order">Hemiptera</tp:taxon-name-part></tp:taxon-name>: <tp:taxon-name><tp:taxon-name-part taxon-name-part-type="suborder">Auchenorrhyncha</tp:taxon-name-part></tp:taxon-name>)</article-title><source>Acta Entomologica Slovenica</source><volume>9</volume><issue>1</issue><fpage>39</fpage><lpage>66</lpage></element-citation></ref><ref id="B7716611"><element-citation xmlns:xlink="http://www.w3.org/1999/xlink" publication-type="article" xlink:type="simple"><person-group person-group-type="author"><name name-style="western"><surname>Nast</surname><given-names>Janusz</given-names></name></person-group><year>1987</year><article-title>The <tp:taxon-name><tp:taxon-name-part taxon-name-part-type="suborder">Auchenorrhyncha</tp:taxon-name-part></tp:taxon-name> (<tp:taxon-name><tp:taxon-name-part taxon-name-part-type="suborder">Homoptera</tp:taxon-name-part></tp:taxon-name>) of Europe</article-title><source>Annales zoologici</source><volume>40</volume><issue>15</issue><fpage>535</fpage><lpage>661</lpage></element-citation></ref><ref id="B7834889"><element-citation xmlns:xlink="http://www.w3.org/1999/xlink" publication-type="article" xlink:type="simple"><person-group person-group-type="author"><name name-style="western"><surname>Mitjaev</surname><given-names>I. D.</given-names></name></person-group><year>2015</year><article-title>Leafhoppers (<tp:taxon-name><tp:taxon-name-part taxon-name-part-type="suborder">Homoptera</tp:taxon-name-part></tp:taxon-name>, <tp:taxon-name><tp:taxon-name-part taxon-name-part-type="suborder">Cicadinea</tp:taxon-name-part></tp:taxon-name>) of Kazakhstan, annotated check-list of species</article-title><source>Selevinia</source><volume>23</volume><fpage>43</fpage><lpage>81</lpage></element-citation></ref><ref id="B7727581"><element-citation xmlns:xlink="http://www.w3.org/1999/xlink" publication-type="article" xlink:type="simple"><person-group person-group-type="author"><name name-style="western"><surname>Gjonov</surname><given-names>I.</given-names></name></person-group><year>2022</year><article-title>new_fulgoromorpha_records_bulgaria_2022</article-title><source>Biodiversity Data Journal. Occurrence dataset</source><pub-id pub-id-type="doi">10.15468/78yrn5</pub-id></element-citation></ref><ref id="B7716628"><element-citation xmlns:xlink="http://www.w3.org/1999/xlink" publication-type="article" xlink:type="simple"><person-group person-group-type="author"><name name-style="western"><surname>Nickel</surname><given-names>Herbert</given-names></name></person-group><year>2003</year><article-title>Rote Liste gefährdeter Zikaden (<tp:taxon-name><tp:taxon-name-part taxon-name-part-type="order">Hemiptera</tp:taxon-name-part></tp:taxon-name>, <tp:taxon-name><tp:taxon-name-part taxon-name-part-type="suborder">Auchenorrhyncha</tp:taxon-name-part></tp:taxon-name>) Bayerns</article-title><source>Schriftenreihe des Bayerischen Landesamtes für Umweltschutz</source><volume>166</volume><issue>2002</issue><fpage>1</fpage><lpage>67</lpage></element-citation></ref><ref id="B7834552"><element-citation xmlns:xlink="http://www.w3.org/1999/xlink" publication-type="chapter" xlink:type="simple"><person-group person-group-type="author"><name name-style="western"><surname>Holzinger</surname><given-names>W. E.</given-names></name></person-group><year>2009</year><chapter-title>Rote Liste der Zikaden (Hemiptera: Auchenorrhyncha) Österreichs</chapter-title><person-group person-group-type="editor"><name name-style="western"><surname>Zulka</surname><given-names>Klaus Peter</given-names></name></person-group><source>Rote Listen gefährdeter Tiere Österreichs. Checklisten, Gefährdungsanalysen, Handlungsbedarf</source><volume>14(3)</volume><publisher-name>Böhlau Verlag Wien, Köln, Weimar</publisher-name><size units="page">41-317</size></element-citation></ref></ref-list></tp:taxon-treatment>
