# Supplementary material for: New records of fifteen species of Fulgoromorpha (Insecta: Hemiptera) in Bulgaria
Source: Biodivers Data J. 2022 May 9;10:e83231. doi: 10.3897/BDJ.10.e83231 (PMC9848587; doi:10.3897/BDJ.10.e83231)
Supplement: XML Treatment for Ribautodelphax pungens [file BDJ.10.e83231-treatment21.xml]

<!DOCTYPE tp:taxon-treatment
  PUBLIC "-//TaxonX//DTD Taxonomic Treatment Publishing DTD v0 20100105//EN" "tax-treatment-NSO.dtd">
<tp:taxon-treatment xmlns:tp="http://www.plazi.org/taxpub"><tp:treatment-meta><mixed-citation publication-type="journal"><person-group><name><surname>Gjonov</surname><given-names>Ilia</given-names></name></person-group><article-title>New records of fifteen species of <tp:taxon-name><tp:taxon-name-part taxon-name-part-type="infraorder">Fulgoromorpha</tp:taxon-name-part></tp:taxon-name> (<tp:taxon-name><tp:taxon-name-part taxon-name-part-type="class">Insecta</tp:taxon-name-part></tp:taxon-name>: <tp:taxon-name><tp:taxon-name-part taxon-name-part-type="order">Hemiptera</tp:taxon-name-part></tp:taxon-name>) in Bulgaria</article-title><source>Biodivers Data J</source><day>09</day><month>05</month><year>2022</year><volume>10</volume><pub-id pub-id-type="doi">10.3897/BDJ.10.e83231</pub-id></mixed-citation></tp:treatment-meta><tp:nomenclature><tp:taxon-name>
              <object-id xmlns:xlink="http://www.w3.org/1999/xlink" content-type="arpha" xlink:type="simple">018D01EA-F481-5FBE-A518-973E6E82E25D</object-id>
              <tp:taxon-name-part taxon-name-part-type="genus">Ribautodelphax</tp:taxon-name-part>
              <tp:taxon-name-part taxon-name-part-type="species">pungens</tp:taxon-name-part>
            </tp:taxon-name><tp:taxon-authority>(Ribaut, 1953)</tp:taxon-authority></tp:nomenclature><tp:treatment-sec sec-type="Distribution"><title>Distribution</title><p>Sweden (<xref ref-type="bibr" rid="B7712829">Söderman et al. 2009</xref>), Netherlands, Belgium, Germany, France, Slovenia, Croatia, Bosnia and Herzegovina, Serbia (<xref ref-type="bibr" rid="B7716435">Della Giustina 2019</xref>), Luxembourg (<xref ref-type="bibr" rid="B7712748">Niedringhaus et al. 2010a</xref>), Poland (<xref ref-type="bibr" rid="B7712869">Gębicki et al. 2013</xref>), Russia (European parts) (<xref ref-type="bibr" rid="B7713172">Smirnova and Anufriev 2014</xref>), Great Britain (<xref ref-type="bibr" rid="B7712995">Le Quesne and Payne 1981</xref>), Switzerland (<xref ref-type="bibr" rid="B7834856">Mühlethaler et al. 2018</xref>), Spain (<xref ref-type="bibr" rid="B7712820">Aguin-Pombo et al. 2007</xref>), France (Corsica) (<xref ref-type="bibr" rid="B7716469">Bonfils and Della Giustina 1978</xref>), Italy (<xref ref-type="bibr" rid="B7712784">Guglielmino et al. 2005</xref>, <xref ref-type="bibr" rid="B7712630">Guglielmino and Bückle 2008</xref>), Austria (<xref ref-type="bibr" rid="B7712656">Holzinger 1996b</xref>, <xref ref-type="bibr" rid="B7712940">Kunz and Plank 2002</xref>), Czech Republic (<xref ref-type="bibr" rid="B7713105">Malenovský 2006</xref>, <xref ref-type="bibr" rid="B7712612">Malenovský et al. 2011</xref>), Hungary (<xref ref-type="bibr" rid="B7712696">Orosz 2009</xref>), Greece (<xref ref-type="bibr" rid="B7712968">den Bieman 1988</xref>).</p></tp:treatment-sec><tp:treatment-sec sec-type="Notes"><title>Notes</title><p>First record for Bulgaria. <bold>Sarnena Sredna Gora</bold>: Prjaporets vill., 14.viii.2020, 1♂; <bold>Eastern Rhodopes</bold>: Kokiche vill., 06.v.2003, 1♂; <bold>Strandzha Mt</bold>: Izgrev vill., Marina reka loc., 08.v.2009, 2♂♂ and 2♀♀. Detailed occurrence data: <xref ref-type="bibr" rid="B7727581">Gjonov (2022)</xref>.</p><p><bold>Red Lists: EN</bold>: Saxony (<xref ref-type="bibr" rid="B7712581">Walter et al. 2003</xref>).</p><p><bold>Host plant</bold>: different <italic><tp:taxon-name><tp:taxon-name-part taxon-name-part-type="genus" reg="Brachypodium">Brachypodium</tp:taxon-name-part></tp:taxon-name></italic> species (<xref ref-type="bibr" rid="B7712740">den Bieman 1987</xref>); monophagous on <italic><tp:taxon-name><tp:taxon-name-part taxon-name-part-type="genus" reg="Brachypodium">Brachypodium</tp:taxon-name-part><tp:taxon-name-part taxon-name-part-type="species" reg="pinnatum">pinnatum</tp:taxon-name-part></tp:taxon-name></italic> (L.) P. Beauv (<xref ref-type="bibr" rid="B7833465">Nickel 2003b</xref>).</p></tp:treatment-sec><ref-list><ref id="B7712829"><element-citation xmlns:xlink="http://www.w3.org/1999/xlink" publication-type="article" xlink:type="simple"><person-group person-group-type="author"><name name-style="western"><surname>Söderman</surname><given-names>Guy</given-names></name><name name-style="western"><surname>Gillerfors</surname><given-names>Gosta</given-names></name><name name-style="western"><surname>Endrestøl</surname><given-names>Anders</given-names></name><name name-style="western"><surname>Söderman</surname><given-names>Guy</given-names></name></person-group><year>2009</year><article-title>An annotated catalogue of the <tp:taxon-name><tp:taxon-name-part taxon-name-part-type="suborder">Auchenorrhyncha</tp:taxon-name-part></tp:taxon-name> of Northern Europe</article-title><source>
            <tp:taxon-name><tp:taxon-name-part taxon-name-part-type="infraorder">Cicadina</tp:taxon-name-part></tp:taxon-name>
          </source><volume>10</volume><issue>1</issue><fpage>33</fpage><lpage>69</lpage></element-citation></ref><ref id="B7716435"><element-citation xmlns:xlink="http://www.w3.org/1999/xlink" publication-type="book" xlink:type="simple"><person-group person-group-type="author"><name name-style="western"><surname>Della Giustina</surname><given-names>William</given-names></name></person-group><year>2019</year><source>Les <tp:taxon-name><tp:taxon-name-part taxon-name-part-type="family">Delphacidae</tp:taxon-name-part></tp:taxon-name> de France et des pays limitrophes (<tp:taxon-name><tp:taxon-name-part taxon-name-part-type="order">Hemiptera</tp:taxon-name-part></tp:taxon-name>, <tp:taxon-name><tp:taxon-name-part taxon-name-part-type="infraorder">Fulgoromorpha</tp:taxon-name-part></tp:taxon-name>) Tome 1&amp;2</source><publisher-name>Fédération Française des Sociétés de Sciences Naturelles</publisher-name><size units="page">831</size></element-citation></ref><ref id="B7712748"><element-citation xmlns:xlink="http://www.w3.org/1999/xlink" publication-type="article" xlink:type="simple"><person-group person-group-type="author"><name name-style="western"><surname>Niedringhaus</surname><given-names>Rolf</given-names></name><name name-style="western"><surname>Biedermann</surname><given-names>Robert</given-names></name><name name-style="western"><surname>Nickel</surname><given-names>Herbert</given-names></name></person-group><year>2010</year><article-title>Verbreitungsatlas der Zikaden des Großherzogtums Luxemburg - Textband</article-title><source>Ferrantia</source><volume>60</volume><fpage>1</fpage><lpage>105</lpage></element-citation></ref><ref id="B7712869"><element-citation xmlns:xlink="http://www.w3.org/1999/xlink" publication-type="article" xlink:type="simple"><person-group person-group-type="author"><name name-style="western"><surname>Gębicki</surname><given-names>Cezary</given-names></name><name name-style="western"><surname>Świerczewski</surname><given-names>Dariusz</given-names></name><name name-style="western"><surname>Szwedo</surname><given-names>Jacek</given-names></name></person-group><year>2013</year><article-title>Planthoppers and leafhoppers of Poland (<tp:taxon-name><tp:taxon-name-part taxon-name-part-type="order">Hemiptera</tp:taxon-name-part></tp:taxon-name>: <tp:taxon-name><tp:taxon-name-part taxon-name-part-type="infraorder">Fulgoromorpha</tp:taxon-name-part></tp:taxon-name> et <tp:taxon-name><tp:taxon-name-part taxon-name-part-type="infraorder">Cicadomorpha</tp:taxon-name-part></tp:taxon-name>) Systematics. Check-list. Bionomy</article-title><source>Annals of the Upper Silesian Museum in Bytom. Entomology</source><volume>21-22</volume><issue>21</issue><fpage>5</fpage><lpage>259</lpage></element-citation></ref><ref id="B7713172"><element-citation xmlns:xlink="http://www.w3.org/1999/xlink" publication-type="article" xlink:type="simple"><person-group person-group-type="author"><name name-style="western"><surname>Smirnova</surname><given-names>N V</given-names></name><name name-style="western"><surname>Anufriev</surname><given-names>G A</given-names></name></person-group><year>2014</year><article-title>[On <tp:taxon-name><tp:taxon-name-part taxon-name-part-type="infraorder">cicadina</tp:taxon-name-part></tp:taxon-name> fauna (<tp:taxon-name><tp:taxon-name-part taxon-name-part-type="suborder">Homoptera</tp:taxon-name-part></tp:taxon-name>, <tp:taxon-name><tp:taxon-name-part taxon-name-part-type="infraorder">Cicadina</tp:taxon-name-part></tp:taxon-name>) of «Kerzhensky» Reserve]</article-title><source>[Proceedings of the State Natural Biosphere Reserve «Kerzhensky»]</source><volume>2</volume><fpage>124</fpage><lpage>127</lpage></element-citation></ref><ref id="B7712995"><element-citation xmlns:xlink="http://www.w3.org/1999/xlink" publication-type="article" xlink:type="simple"><person-group person-group-type="author"><name name-style="western"><surname>Le Quesne</surname><given-names>Walter J.</given-names></name><name name-style="western"><surname>Payne</surname><given-names>K. R.</given-names></name></person-group><year>1981</year><article-title><tp:taxon-name><tp:taxon-name-part taxon-name-part-type="family">Cicadellidae</tp:taxon-name-part></tp:taxon-name> (<tp:taxon-name><tp:taxon-name-part taxon-name-part-type="subfamily">Typhlocybinae</tp:taxon-name-part></tp:taxon-name>) with a check list of the British Auchenorhyncha (<tp:taxon-name><tp:taxon-name-part taxon-name-part-type="order">Hemiptera</tp:taxon-name-part></tp:taxon-name>, <tp:taxon-name><tp:taxon-name-part taxon-name-part-type="suborder">Homoptera</tp:taxon-name-part></tp:taxon-name>)</article-title><source>Handbooks for the identification of British insects</source><volume>2</volume><issue>c</issue><fpage>1</fpage><lpage>95</lpage></element-citation></ref><ref id="B7834856"><element-citation xmlns:xlink="http://www.w3.org/1999/xlink" publication-type="chapter" xlink:type="simple"><person-group person-group-type="author"><name name-style="western"><surname>Mühlethaler</surname><given-names>Roland</given-names></name><name name-style="western"><surname>Holzinger</surname><given-names>Werner E</given-names></name><name name-style="western"><surname>Nickel</surname><given-names>Herbert</given-names></name><name name-style="western"><surname>Wachmann</surname><given-names>Ekkehard</given-names></name></person-group><year>2018</year><chapter-title>Verzeichnis der Zikaden Deutschlands, Österreichs und der Schweiz</chapter-title><person-group person-group-type="editor"><name name-style="western"><surname>Meyer</surname><given-names>Quelle &amp;</given-names></name></person-group><source>Die Zikaden Deutschlands, Österreichs und der Schweiz: Entdecken – Beobachten – Bestimmen</source><publisher-loc>Wiebelsheim</publisher-loc><size units="page">1-32</size></element-citation></ref><ref id="B7712820"><element-citation xmlns:xlink="http://www.w3.org/1999/xlink" publication-type="article" xlink:type="simple"><person-group person-group-type="author"><name name-style="western"><surname>Aguin-Pombo</surname><given-names>Dora</given-names></name><name name-style="western"><surname>Freitas</surname><given-names>Carlos</given-names></name><name name-style="western"><surname>Alvaréz</surname><given-names>Pedro</given-names></name><name name-style="western"><surname>Bourgoin</surname><given-names>Thierry</given-names></name></person-group><year>2007</year><article-title>Catálogo de los hemípteros, <tp:taxon-name><tp:taxon-name-part taxon-name-part-type="infraorder">Cicadomorpha</tp:taxon-name-part></tp:taxon-name> y <tp:taxon-name><tp:taxon-name-part taxon-name-part-type="infraorder">Fulgoromorpha</tp:taxon-name-part></tp:taxon-name> de Aragón</article-title><source>Catalogus de la Entomofauna Aragonesa</source><volume>34</volume><fpage>3</fpage><lpage>22</lpage></element-citation></ref><ref id="B7716469"><element-citation xmlns:xlink="http://www.w3.org/1999/xlink" publication-type="article" xlink:type="simple"><person-group person-group-type="author"><name name-style="western"><surname>Bonfils</surname><given-names>Jacques</given-names></name><name name-style="western"><surname>Della Giustina</surname><given-names>William</given-names></name></person-group><year>1978</year><article-title>Inventaire et répartition biogéographique des Homoptères Auchénorhynques de Corse</article-title><source>Bulletin de la Société entomologique de France</source><volume>83</volume><issue>1</issue><fpage>23</fpage><lpage>29</lpage><pub-id pub-id-type="doi">10.3406/bsef.1978.21621</pub-id></element-citation></ref><ref id="B7712784"><element-citation xmlns:xlink="http://www.w3.org/1999/xlink" publication-type="article" xlink:type="simple"><person-group person-group-type="author"><name name-style="western"><surname>Guglielmino</surname><given-names>Adalgisa</given-names></name><name name-style="western"><surname>Bückle</surname><given-names>Christoph</given-names></name><name name-style="western"><surname>Remane</surname><given-names>Reinhard</given-names></name></person-group><year>2005</year><article-title>Contribution to the knowledge of the <tp:taxon-name><tp:taxon-name-part taxon-name-part-type="suborder">Auchenorrhyncha</tp:taxon-name-part></tp:taxon-name> fauna of Central Italy (<tp:taxon-name><tp:taxon-name-part taxon-name-part-type="order">Hemiptera</tp:taxon-name-part></tp:taxon-name>, <tp:taxon-name><tp:taxon-name-part taxon-name-part-type="infraorder">Fulgoromorpha</tp:taxon-name-part></tp:taxon-name> et <tp:taxon-name><tp:taxon-name-part taxon-name-part-type="infraorder">Cicadomorpha</tp:taxon-name-part></tp:taxon-name>)</article-title><source>Marburger Entomologische Publikationen</source><volume>3</volume><issue>3</issue><fpage>13</fpage><lpage>98</lpage></element-citation></ref><ref id="B7712630"><element-citation xmlns:xlink="http://www.w3.org/1999/xlink" publication-type="article" xlink:type="simple"><person-group person-group-type="author"><name name-style="western"><surname>Guglielmino</surname><given-names>Adalgisa</given-names></name><name name-style="western"><surname>Bückle</surname><given-names>Christoph</given-names></name></person-group><year>2008</year><article-title>Contribution to the knowledge on the <tp:taxon-name><tp:taxon-name-part taxon-name-part-type="suborder">Auchenorrhyncha</tp:taxon-name-part></tp:taxon-name> fauna (<tp:taxon-name><tp:taxon-name-part taxon-name-part-type="order">Hemiptera</tp:taxon-name-part></tp:taxon-name> <tp:taxon-name><tp:taxon-name-part taxon-name-part-type="infraorder">Fulgoromorpha</tp:taxon-name-part></tp:taxon-name> et <tp:taxon-name><tp:taxon-name-part taxon-name-part-type="infraorder">Cicadomorpha</tp:taxon-name-part></tp:taxon-name>) of the Tuscanian-Emilian Apennines</article-title><source>Redia</source><volume>XCI</volume><fpage>3</fpage><lpage>23</lpage></element-citation></ref><ref id="B7712656"><element-citation xmlns:xlink="http://www.w3.org/1999/xlink" publication-type="article" xlink:type="simple"><person-group person-group-type="author"><name name-style="western"><surname>Holzinger</surname><given-names>Werner E.</given-names></name></person-group><year>1996</year><article-title>Kritisches Verzeichnis der Zikaden Österreichs (Ins.: <tp:taxon-name><tp:taxon-name-part taxon-name-part-type="suborder">Homoptera</tp:taxon-name-part></tp:taxon-name>, <tp:taxon-name><tp:taxon-name-part taxon-name-part-type="suborder">Auchenorrhyncha</tp:taxon-name-part></tp:taxon-name>)</article-title><source>Carinthia II</source><volume>186</volume><issue>106</issue><fpage>501</fpage><lpage>507</lpage></element-citation></ref><ref id="B7712940"><element-citation xmlns:xlink="http://www.w3.org/1999/xlink" publication-type="article" xlink:type="simple"><person-group person-group-type="author"><name name-style="western"><surname>Kunz</surname><given-names>Gernot</given-names></name><name name-style="western"><surname>Plank</surname><given-names>C.</given-names></name></person-group><year>2002</year><article-title>Zikaden im Nationalpark Gesäuse unter Berücksichtigung aktueller Aufsammlungen (<tp:taxon-name><tp:taxon-name-part taxon-name-part-type="order">Hemiptera</tp:taxon-name-part></tp:taxon-name>: <tp:taxon-name><tp:taxon-name-part taxon-name-part-type="suborder">Auchenorrhyncha</tp:taxon-name-part></tp:taxon-name>)</article-title><source>Entomologica Austriaca</source><volume>22</volume><fpage>45</fpage><lpage>73</lpage></element-citation></ref><ref id="B7713105"><element-citation xmlns:xlink="http://www.w3.org/1999/xlink" publication-type="article" xlink:type="simple"><person-group person-group-type="author"><name name-style="western"><surname>Malenovský</surname><given-names>Igor</given-names></name></person-group><year>2006</year><article-title>Planthoppers and leafhoppers (<tp:taxon-name><tp:taxon-name-part taxon-name-part-type="suborder">Auchenorrhyncha</tp:taxon-name-part></tp:taxon-name>, <tp:taxon-name><tp:taxon-name-part taxon-name-part-type="order">Hemiptera</tp:taxon-name-part></tp:taxon-name>) of Kokorínsko Protected Landscape Area</article-title><source>Bohemia Centralis</source><volume>27</volume><fpage>295</fpage><lpage>322</lpage></element-citation></ref><ref id="B7712612"><element-citation xmlns:xlink="http://www.w3.org/1999/xlink" publication-type="article" xlink:type="simple"><person-group person-group-type="author"><name name-style="western"><surname>Malenovský</surname><given-names>Igor</given-names></name><name name-style="western"><surname>Baňař</surname><given-names>Petr</given-names></name><name name-style="western"><surname>Kment</surname><given-names>Petr</given-names></name></person-group><year>2011</year><article-title>A contribution to the faunistics of the <tp:taxon-name><tp:taxon-name-part taxon-name-part-type="order">Hemiptera</tp:taxon-name-part></tp:taxon-name> (<tp:taxon-name><tp:taxon-name-part taxon-name-part-type="infraorder">Cicadomorpha</tp:taxon-name-part></tp:taxon-name>, <tp:taxon-name><tp:taxon-name-part taxon-name-part-type="infraorder">Fulgoromorpha</tp:taxon-name-part></tp:taxon-name>, <tp:taxon-name><tp:taxon-name-part taxon-name-part-type="suborder">Heteroptera</tp:taxon-name-part></tp:taxon-name>, and <tp:taxon-name><tp:taxon-name-part taxon-name-part-type="superfamily">Psylloidea</tp:taxon-name-part></tp:taxon-name>) associated with dry grassland sites in southern Moravia (Czech Republic)</article-title><source>Acta Musei Moraviae, Scientiae Biologicae</source><volume>96</volume><issue>1</issue><fpage>41</fpage><lpage>187</lpage></element-citation></ref><ref id="B7712696"><element-citation xmlns:xlink="http://www.w3.org/1999/xlink" publication-type="article" xlink:type="simple"><person-group person-group-type="author"><name name-style="western"><surname>Orosz</surname><given-names>András</given-names></name></person-group><year>2009</year><article-title>Gyűrűfűn a Biodiverzitás Napokon gyűjtött kabócák (<tp:taxon-name><tp:taxon-name-part taxon-name-part-type="suborder">Auchenorrhyncha</tp:taxon-name-part></tp:taxon-name>)</article-title><source>Natura Somogyensis</source><volume>13</volume><fpage>91</fpage><lpage>96</lpage></element-citation></ref><ref id="B7712968"><element-citation xmlns:xlink="http://www.w3.org/1999/xlink" publication-type="article" xlink:type="simple"><person-group person-group-type="author"><name name-style="western"><surname>den Bieman</surname><given-names>C F M</given-names></name></person-group><year>1988</year><article-title>Coexistence of pseudogamous and sexual planthoppers of the genus <italic><tp:taxon-name><tp:taxon-name-part taxon-name-part-type="genus" reg="Ribautodelphax">Ribautodelphax</tp:taxon-name-part></tp:taxon-name></italic> (<tp:taxon-name><tp:taxon-name-part taxon-name-part-type="suborder">Homoptera</tp:taxon-name-part></tp:taxon-name>, <tp:taxon-name><tp:taxon-name-part taxon-name-part-type="family">Delphacidae</tp:taxon-name-part></tp:taxon-name>)</article-title><source>Ecological Entomology</source><volume>13</volume><issue>4</issue><fpage>383</fpage><lpage>390</lpage><pub-id pub-id-type="doi">10.1111/j.1365-2311.1988.tb00370.x</pub-id></element-citation></ref><ref id="B7727581"><element-citation xmlns:xlink="http://www.w3.org/1999/xlink" publication-type="article" xlink:type="simple"><person-group person-group-type="author"><name name-style="western"><surname>Gjonov</surname><given-names>I.</given-names></name></person-group><year>2022</year><article-title>new_fulgoromorpha_records_bulgaria_2022</article-title><source>Biodiversity Data Journal. Occurrence dataset</source><pub-id pub-id-type="doi">10.15468/78yrn5</pub-id></element-citation></ref><ref id="B7712581"><element-citation xmlns:xlink="http://www.w3.org/1999/xlink" publication-type="chapter" xlink:type="simple"><person-group person-group-type="author"><name name-style="western"><surname>Walter</surname><given-names>Sabine</given-names></name><name name-style="western"><surname>Emmrich</surname><given-names>Rainer</given-names></name><name name-style="western"><surname>Nickel</surname><given-names>Herbert</given-names></name></person-group><year>2003</year><chapter-title>Rote Liste Zikaden</chapter-title><person-group person-group-type="editor"><name name-style="western"><surname>Landschaftsschutz</surname><given-names>Abt. Natur- und</given-names></name></person-group><source>Materialien zu Naturschutz und Landschaftspflege</source><size units="page">27</size></element-citation></ref><ref id="B7712740"><element-citation xmlns:xlink="http://www.w3.org/1999/xlink" publication-type="thesis" xlink:type="simple"><person-group person-group-type="author"><name name-style="western"><surname>den Bieman</surname><given-names>C F M</given-names></name></person-group><year>1987</year><source>Biological and taxonomie differentiation in the <italic><tp:taxon-name><tp:taxon-name-part taxon-name-part-type="genus" reg="Ribautodelphax">Ribautodelphax</tp:taxon-name-part><tp:taxon-name-part taxon-name-part-type="species" reg="collinus">collinus</tp:taxon-name-part></tp:taxon-name></italic> complex (<tp:taxon-name><tp:taxon-name-part taxon-name-part-type="suborder">Homoptera</tp:taxon-name-part></tp:taxon-name>, <tp:taxon-name><tp:taxon-name-part taxon-name-part-type="family">Delphacidae</tp:taxon-name-part></tp:taxon-name>)</source><publisher-name>Thesis. Landbouwuniversiteit te Wageningen</publisher-name><publisher-loc>Wageningen (Netherlands)</publisher-loc><size units="page">163</size></element-citation></ref><ref id="B7833465"><element-citation xmlns:xlink="http://www.w3.org/1999/xlink" publication-type="book" xlink:type="simple"><person-group person-group-type="author"><name name-style="western"><surname>Nickel</surname><given-names>H.</given-names></name></person-group><year>2003</year><source>The Leafhoppers and Planthoppers of Germany (<tp:taxon-name><tp:taxon-name-part taxon-name-part-type="suborder">Homoptera</tp:taxon-name-part></tp:taxon-name>, <tp:taxon-name><tp:taxon-name-part taxon-name-part-type="suborder">Auchenorrhyncha</tp:taxon-name-part></tp:taxon-name>): Patterns and strategies in a highly diverse group of phytophagous insects</source><publisher-name>Pensoft Publishers, Sofia-Moscow Goecke &amp; Evers, Keltern</publisher-name><size units="page">460</size></element-citation></ref></ref-list></tp:taxon-treatment>
