# Supplementary material for: New records of fifteen species of Fulgoromorpha (Insecta: Hemiptera) in Bulgaria
Source: Biodivers Data J. 2022 May 9;10:e83231. doi: 10.3897/BDJ.10.e83231 (PMC9848587; doi:10.3897/BDJ.10.e83231)
Supplement: XML Treatment for Stenocranus major [file BDJ.10.e83231-treatment23.xml]

<!DOCTYPE tp:taxon-treatment
  PUBLIC "-//TaxonX//DTD Taxonomic Treatment Publishing DTD v0 20100105//EN" "tax-treatment-NSO.dtd">
<tp:taxon-treatment xmlns:tp="http://www.plazi.org/taxpub"><tp:treatment-meta><mixed-citation publication-type="journal"><person-group><name><surname>Gjonov</surname><given-names>Ilia</given-names></name></person-group><article-title>New records of fifteen species of <tp:taxon-name><tp:taxon-name-part taxon-name-part-type="infraorder">Fulgoromorpha</tp:taxon-name-part></tp:taxon-name> (<tp:taxon-name><tp:taxon-name-part taxon-name-part-type="class">Insecta</tp:taxon-name-part></tp:taxon-name>: <tp:taxon-name><tp:taxon-name-part taxon-name-part-type="order">Hemiptera</tp:taxon-name-part></tp:taxon-name>) in Bulgaria</article-title><source>Biodivers Data J</source><day>09</day><month>05</month><year>2022</year><volume>10</volume><pub-id pub-id-type="doi">10.3897/BDJ.10.e83231</pub-id></mixed-citation></tp:treatment-meta><tp:nomenclature><tp:taxon-name>
              <object-id xmlns:xlink="http://www.w3.org/1999/xlink" content-type="arpha" xlink:type="simple">B9FB7414-103E-5FB0-B516-AF82E404101E</object-id>
              <tp:taxon-name-part taxon-name-part-type="genus">Stenocranus</tp:taxon-name-part>
              <tp:taxon-name-part taxon-name-part-type="species">major</tp:taxon-name-part>
            </tp:taxon-name><tp:taxon-authority>(Kirschbaum, 1868)</tp:taxon-authority></tp:nomenclature><tp:treatment-sec sec-type="Distribution"><title>Distribution</title><p>Norway, Denmark, Sweden, Finland, Latvia (<xref ref-type="bibr" rid="B7712829">Söderman et al. 2009</xref>), Ireland, Great Britain, Belgium, Switzerland, Ukraine, Spain, France (<xref ref-type="bibr" rid="B7716435">Della Giustina 2019</xref>), Netherlands (<xref ref-type="bibr" rid="B7826439">den Bieman 1993</xref>, <xref ref-type="bibr" rid="B7826448">den Bieman et al. 2021</xref>), Russia (European parts) (<xref ref-type="bibr" rid="B7716700">Anufriev and Bayanov 2002</xref>, <xref ref-type="bibr" rid="B7712829">Söderman et al. 2009</xref>), Belarus (<xref ref-type="bibr" rid="B7712793">Borodin 2004</xref>), Luxembourg (<xref ref-type="bibr" rid="B7712748">Niedringhaus et al. 2010a</xref>), Poland (<xref ref-type="bibr" rid="B7712869">Gębicki et al. 2013</xref>), Czech Republic (<xref ref-type="bibr" rid="B7826413">Dlabola 1954</xref>), Germany (<xref ref-type="bibr" rid="B7712766">Nickel and Remane 2003</xref>), Italy (<xref ref-type="bibr" rid="B7712665">D'Urso 1995</xref>, <xref ref-type="bibr" rid="B7712784">Guglielmino et al. 2005</xref>), Austria (<xref ref-type="bibr" rid="B7712656">Holzinger 1996b</xref>, <xref ref-type="bibr" rid="B7712509">Kunz 2010</xref>), Hungary (<xref ref-type="bibr" rid="B7712545">Asche 1982a</xref>), Romania (<xref ref-type="bibr" rid="B7716660">Popa and Popa 2002</xref>), Slovenia (<xref ref-type="bibr" rid="B7712647">Holzinger and Seljak 2001</xref>), ex-Yugoslavia (<xref ref-type="bibr" rid="B7712757">Asche 1982b</xref>), Serbia (<xref ref-type="bibr" rid="B7712426">Cvrković et al. 2010</xref>, <xref ref-type="bibr" rid="B7712454">Cvrković et al. 2011</xref>), Iran (<xref ref-type="bibr" rid="B7712959">Mozaffarian and Wilson 2011</xref>), Kyrgyzstan (<xref ref-type="bibr" rid="B7712905">Anufriev 2002</xref>), Malaysia (<xref ref-type="bibr" rid="B7713035">Bartlett 2009</xref>).</p></tp:treatment-sec><tp:treatment-sec sec-type="Notes"><title>Notes</title><p>First record for Bulgaria. <bold>Western Pre-Balkan</bold>: Belgradchishki Skali, 03.v.2015, 1♂; <bold>Western Stara Planina</bold>: Slivnitsa vill., Aldomirovsko Blato, 18.iii.2017, 3♂♂ and 10♀♀; same location, 10.vii.2011, 1♂; <bold>Middle Stara Planina</bold>: Divchovoto vill., 08.v.2015, 1♂ and 1♀. Detailed occurrence data: <xref ref-type="bibr" rid="B7727581">Gjonov (2022)</xref>.</p><p><bold>Red Lists</bold>: It is assessed as not endangered in some countries of Central Europe.</p><p><bold>Host plant</bold>: <italic><tp:taxon-name><tp:taxon-name-part taxon-name-part-type="genus" reg="Phalaris">Phalaris</tp:taxon-name-part><tp:taxon-name-part taxon-name-part-type="species" reg="arundinacea">arundinacea</tp:taxon-name-part></tp:taxon-name></italic> L. (<xref ref-type="bibr" rid="B7833465">Nickel 2003b</xref>).</p></tp:treatment-sec><ref-list><ref id="B7712829"><element-citation xmlns:xlink="http://www.w3.org/1999/xlink" publication-type="article" xlink:type="simple"><person-group person-group-type="author"><name name-style="western"><surname>Söderman</surname><given-names>Guy</given-names></name><name name-style="western"><surname>Gillerfors</surname><given-names>Gosta</given-names></name><name name-style="western"><surname>Endrestøl</surname><given-names>Anders</given-names></name><name name-style="western"><surname>Söderman</surname><given-names>Guy</given-names></name></person-group><year>2009</year><article-title>An annotated catalogue of the <tp:taxon-name><tp:taxon-name-part taxon-name-part-type="suborder">Auchenorrhyncha</tp:taxon-name-part></tp:taxon-name> of Northern Europe</article-title><source>
            <tp:taxon-name><tp:taxon-name-part taxon-name-part-type="infraorder">Cicadina</tp:taxon-name-part></tp:taxon-name>
          </source><volume>10</volume><issue>1</issue><fpage>33</fpage><lpage>69</lpage></element-citation></ref><ref id="B7716435"><element-citation xmlns:xlink="http://www.w3.org/1999/xlink" publication-type="book" xlink:type="simple"><person-group person-group-type="author"><name name-style="western"><surname>Della Giustina</surname><given-names>William</given-names></name></person-group><year>2019</year><source>Les <tp:taxon-name><tp:taxon-name-part taxon-name-part-type="family">Delphacidae</tp:taxon-name-part></tp:taxon-name> de France et des pays limitrophes (<tp:taxon-name><tp:taxon-name-part taxon-name-part-type="order">Hemiptera</tp:taxon-name-part></tp:taxon-name>, <tp:taxon-name><tp:taxon-name-part taxon-name-part-type="infraorder">Fulgoromorpha</tp:taxon-name-part></tp:taxon-name>) Tome 1&amp;2</source><publisher-name>Fédération Française des Sociétés de Sciences Naturelles</publisher-name><size units="page">831</size></element-citation></ref><ref id="B7826439"><element-citation xmlns:xlink="http://www.w3.org/1999/xlink" publication-type="article" xlink:type="simple"><person-group person-group-type="author"><name name-style="western"><surname>den Bieman</surname><given-names>C F M</given-names></name></person-group><year>1993</year><article-title>Het spoorcicaden genus <italic><tp:taxon-name><tp:taxon-name-part taxon-name-part-type="genus" reg="Stenocranus">Stenocranus</tp:taxon-name-part></tp:taxon-name></italic> in Nederland (<tp:taxon-name><tp:taxon-name-part taxon-name-part-type="suborder">Homoptera</tp:taxon-name-part></tp:taxon-name>: <tp:taxon-name><tp:taxon-name-part taxon-name-part-type="family">Delphacidae</tp:taxon-name-part></tp:taxon-name>)</article-title><source>Entomologische Berichten</source><volume>53</volume><issue>6</issue><fpage>83</fpage><lpage>87</lpage></element-citation></ref><ref id="B7826448"><element-citation xmlns:xlink="http://www.w3.org/1999/xlink" publication-type="article" xlink:type="simple"><person-group person-group-type="author"><name name-style="western"><surname>den Bieman</surname><given-names>C F M</given-names></name><name name-style="western"><surname>Tansi</surname><given-names>Marco</given-names></name><name name-style="western"><surname>Drukker</surname><given-names>Eva F</given-names></name><name name-style="western"><surname>de Waart</surname><given-names>Sytske</given-names></name></person-group><year>2021</year><article-title>The leafhopper fauna of green roofs including the Mediterranean leaf- hopper <italic><tp:taxon-name><tp:taxon-name-part taxon-name-part-type="genus" reg="Circulifer">Circulifer</tp:taxon-name-part><tp:taxon-name-part taxon-name-part-type="species" reg="haematoceps">haematoceps</tp:taxon-name-part></tp:taxon-name></italic> new for the Netherlands (<tp:taxon-name><tp:taxon-name-part taxon-name-part-type="suborder">Auchenorrhyncha</tp:taxon-name-part></tp:taxon-name>: <tp:taxon-name><tp:taxon-name-part taxon-name-part-type="family">Cicadellidae</tp:taxon-name-part></tp:taxon-name>)</article-title><source>Entomologische berichten</source><volume>81</volume><issue>2</issue><fpage>46</fpage><lpage>51</lpage></element-citation></ref><ref id="B7716700"><element-citation xmlns:xlink="http://www.w3.org/1999/xlink" publication-type="article" xlink:type="simple"><person-group person-group-type="author"><name name-style="western"><surname>Anufriev</surname><given-names>G A</given-names></name><name name-style="western"><surname>Bayanov</surname><given-names>N G</given-names></name></person-group><year>2002</year><article-title>[Invertebrates fauna of Kerzhensky Reserve according to studies in 1993–2001. Materials on fauna of Nizhny Novgorod Trans-Volga region. Nizhny Novgorod]</article-title><source>[Proceedings of the State Natural Biosphere Reserve «Kerzhensky»]</source><volume>2</volume><fpage>152</fpage><lpage>354</lpage></element-citation></ref><ref id="B7712793"><element-citation xmlns:xlink="http://www.w3.org/1999/xlink" publication-type="article" xlink:type="simple"><person-group person-group-type="author"><name name-style="western"><surname>Borodin</surname><given-names>Oleg</given-names></name></person-group><year>2004</year><article-title>A checklist of the <tp:taxon-name><tp:taxon-name-part taxon-name-part-type="suborder">Auchenorrhyncha</tp:taxon-name-part></tp:taxon-name> of Belarus (<tp:taxon-name><tp:taxon-name-part taxon-name-part-type="order">Hemiptera</tp:taxon-name-part></tp:taxon-name>, <tp:taxon-name><tp:taxon-name-part taxon-name-part-type="infraorder">Fulgoromorpha</tp:taxon-name-part></tp:taxon-name> et <tp:taxon-name><tp:taxon-name-part taxon-name-part-type="infraorder">Cicadomorpha</tp:taxon-name-part></tp:taxon-name>)</article-title><source>Beiträge zur Zikadenkunde</source><volume>7</volume><fpage>29</fpage><lpage>47</lpage></element-citation></ref><ref id="B7712748"><element-citation xmlns:xlink="http://www.w3.org/1999/xlink" publication-type="article" xlink:type="simple"><person-group person-group-type="author"><name name-style="western"><surname>Niedringhaus</surname><given-names>Rolf</given-names></name><name name-style="western"><surname>Biedermann</surname><given-names>Robert</given-names></name><name name-style="western"><surname>Nickel</surname><given-names>Herbert</given-names></name></person-group><year>2010</year><article-title>Verbreitungsatlas der Zikaden des Großherzogtums Luxemburg - Textband</article-title><source>Ferrantia</source><volume>60</volume><fpage>1</fpage><lpage>105</lpage></element-citation></ref><ref id="B7712869"><element-citation xmlns:xlink="http://www.w3.org/1999/xlink" publication-type="article" xlink:type="simple"><person-group person-group-type="author"><name name-style="western"><surname>Gębicki</surname><given-names>Cezary</given-names></name><name name-style="western"><surname>Świerczewski</surname><given-names>Dariusz</given-names></name><name name-style="western"><surname>Szwedo</surname><given-names>Jacek</given-names></name></person-group><year>2013</year><article-title>Planthoppers and leafhoppers of Poland (<tp:taxon-name><tp:taxon-name-part taxon-name-part-type="order">Hemiptera</tp:taxon-name-part></tp:taxon-name>: <tp:taxon-name><tp:taxon-name-part taxon-name-part-type="infraorder">Fulgoromorpha</tp:taxon-name-part></tp:taxon-name> et <tp:taxon-name><tp:taxon-name-part taxon-name-part-type="infraorder">Cicadomorpha</tp:taxon-name-part></tp:taxon-name>) Systematics. Check-list. Bionomy</article-title><source>Annals of the Upper Silesian Museum in Bytom. Entomology</source><volume>21-22</volume><issue>21</issue><fpage>5</fpage><lpage>259</lpage></element-citation></ref><ref id="B7826413"><element-citation xmlns:xlink="http://www.w3.org/1999/xlink" publication-type="article" xlink:type="simple"><person-group person-group-type="author"><name name-style="western"><surname>Dlabola</surname><given-names>Jiří</given-names></name></person-group><year>1954</year><article-title>Ergänzungen zur Faunistik der ČSR und Ungarns mit der Beschreibung einer neuen <italic><tp:taxon-name><tp:taxon-name-part taxon-name-part-type="genus" reg="Typhlocyba">Typhlocyba</tp:taxon-name-part></tp:taxon-name></italic>-Art (Hom., <tp:taxon-name><tp:taxon-name-part taxon-name-part-type="suborder">Auchenorrhyncha</tp:taxon-name-part></tp:taxon-name></article-title><source>Acta Societatis entomologicae Čechosloveniae</source><volume>51</volume><fpage>149</fpage><lpage>155</lpage></element-citation></ref><ref id="B7712766"><element-citation xmlns:xlink="http://www.w3.org/1999/xlink" publication-type="article" xlink:type="simple"><person-group person-group-type="author"><name name-style="western"><surname>Nickel</surname><given-names>Herbert</given-names></name><name name-style="western"><surname>Remane</surname><given-names>Reinhard</given-names></name></person-group><year>2003</year><article-title>Verzeichnis der Zikaden (<tp:taxon-name><tp:taxon-name-part taxon-name-part-type="suborder">Auchenorrhyncha</tp:taxon-name-part></tp:taxon-name>) der Bundesländer Deutschlands</article-title><source>Entomofauna Germanica</source><volume>6</volume><fpage>130</fpage><lpage>154</lpage></element-citation></ref><ref id="B7712665"><element-citation xmlns:xlink="http://www.w3.org/1999/xlink" publication-type="chapter" xlink:type="simple"><person-group person-group-type="author"><name name-style="western"><surname>D'Urso</surname><given-names>Vera</given-names></name></person-group><year>1995</year><chapter-title>Homoptera Auchenorrhyncha</chapter-title><person-group person-group-type="editor"><name name-style="western"><surname>Minelli</surname><given-names>A</given-names></name><name name-style="western"><surname>Ruffo</surname><given-names>S</given-names></name><name name-style="western"><surname>La Porta</surname><given-names>S</given-names></name></person-group><source>Checklist delle specie della fauna italiana</source><size units="page">-35</size></element-citation></ref><ref id="B7712784"><element-citation xmlns:xlink="http://www.w3.org/1999/xlink" publication-type="article" xlink:type="simple"><person-group person-group-type="author"><name name-style="western"><surname>Guglielmino</surname><given-names>Adalgisa</given-names></name><name name-style="western"><surname>Bückle</surname><given-names>Christoph</given-names></name><name name-style="western"><surname>Remane</surname><given-names>Reinhard</given-names></name></person-group><year>2005</year><article-title>Contribution to the knowledge of the <tp:taxon-name><tp:taxon-name-part taxon-name-part-type="suborder">Auchenorrhyncha</tp:taxon-name-part></tp:taxon-name> fauna of Central Italy (<tp:taxon-name><tp:taxon-name-part taxon-name-part-type="order">Hemiptera</tp:taxon-name-part></tp:taxon-name>, <tp:taxon-name><tp:taxon-name-part taxon-name-part-type="infraorder">Fulgoromorpha</tp:taxon-name-part></tp:taxon-name> et <tp:taxon-name><tp:taxon-name-part taxon-name-part-type="infraorder">Cicadomorpha</tp:taxon-name-part></tp:taxon-name>)</article-title><source>Marburger Entomologische Publikationen</source><volume>3</volume><issue>3</issue><fpage>13</fpage><lpage>98</lpage></element-citation></ref><ref id="B7712656"><element-citation xmlns:xlink="http://www.w3.org/1999/xlink" publication-type="article" xlink:type="simple"><person-group person-group-type="author"><name name-style="western"><surname>Holzinger</surname><given-names>Werner E.</given-names></name></person-group><year>1996</year><article-title>Kritisches Verzeichnis der Zikaden Österreichs (Ins.: <tp:taxon-name><tp:taxon-name-part taxon-name-part-type="suborder">Homoptera</tp:taxon-name-part></tp:taxon-name>, <tp:taxon-name><tp:taxon-name-part taxon-name-part-type="suborder">Auchenorrhyncha</tp:taxon-name-part></tp:taxon-name>)</article-title><source>Carinthia II</source><volume>186</volume><issue>106</issue><fpage>501</fpage><lpage>507</lpage></element-citation></ref><ref id="B7712509"><element-citation xmlns:xlink="http://www.w3.org/1999/xlink" publication-type="article" xlink:type="simple"><person-group person-group-type="author"><name name-style="western"><surname>Kunz</surname><given-names>Gernot</given-names></name></person-group><year>2010</year><article-title>Erste Zikadenerhebungen im Nationalpark Thayatal (<tp:taxon-name><tp:taxon-name-part taxon-name-part-type="class">Insecta</tp:taxon-name-part></tp:taxon-name>, <tp:taxon-name><tp:taxon-name-part taxon-name-part-type="suborder">Auchenorrhyncha</tp:taxon-name-part></tp:taxon-name>)</article-title><source>Wissenschaftliche Mitteilungen aus dem Niederösterreichischen Landesmuseum</source><volume>21</volume><fpage>283</fpage><lpage>302</lpage></element-citation></ref><ref id="B7712545"><element-citation xmlns:xlink="http://www.w3.org/1999/xlink" publication-type="article" xlink:type="simple"><person-group person-group-type="author"><name name-style="western"><surname>Asche</surname><given-names>Manfred</given-names></name></person-group><year>1982</year><article-title>Beiträge zur Delphaciden-Fauna Ungarns (<tp:taxon-name><tp:taxon-name-part taxon-name-part-type="suborder">Homoptera</tp:taxon-name-part></tp:taxon-name> <tp:taxon-name><tp:taxon-name-part taxon-name-part-type="infraorder">Cicadina</tp:taxon-name-part></tp:taxon-name> <tp:taxon-name><tp:taxon-name-part taxon-name-part-type="family">Delphacidae</tp:taxon-name-part></tp:taxon-name>)</article-title><source>Marburger Entomologische Publikationen</source><volume>1</volume><issue>7</issue><fpage>139</fpage><lpage>154</lpage></element-citation></ref><ref id="B7716660"><element-citation xmlns:xlink="http://www.w3.org/1999/xlink" publication-type="article" xlink:type="simple"><person-group person-group-type="author"><name name-style="western"><surname>Popa</surname><given-names>Valentin</given-names></name><name name-style="western"><surname>Popa</surname><given-names>Alina</given-names></name></person-group><year>2002</year><article-title>New records of the <tp:taxon-name><tp:taxon-name-part taxon-name-part-type="suborder">Auchenorrhyncha</tp:taxon-name-part></tp:taxon-name> (<tp:taxon-name><tp:taxon-name-part taxon-name-part-type="order">Hemiptera</tp:taxon-name-part></tp:taxon-name>) species in the fauna of Romania</article-title><source>Acta Entomologica Slovenica</source><volume>10</volume><issue>1</issue><fpage>91</fpage><lpage>96</lpage></element-citation></ref><ref id="B7712647"><element-citation xmlns:xlink="http://www.w3.org/1999/xlink" publication-type="article" xlink:type="simple"><person-group person-group-type="author"><name name-style="western"><surname>Holzinger</surname><given-names>Werner E.</given-names></name><name name-style="western"><surname>Seljak</surname><given-names>Gabrijel</given-names></name></person-group><year>2001</year><article-title>New Records of Planthoppers and Leafhoppers from Slovenia, with a checklist of hitherto recorded species (<tp:taxon-name><tp:taxon-name-part taxon-name-part-type="order">Hemiptera</tp:taxon-name-part></tp:taxon-name>: <tp:taxon-name><tp:taxon-name-part taxon-name-part-type="suborder">Auchenorrhyncha</tp:taxon-name-part></tp:taxon-name>)</article-title><source>Acta Entomologica Slovenica</source><volume>9</volume><issue>1</issue><fpage>39</fpage><lpage>66</lpage></element-citation></ref><ref id="B7712757"><element-citation xmlns:xlink="http://www.w3.org/1999/xlink" publication-type="article" xlink:type="simple"><person-group person-group-type="author"><name name-style="western"><surname>Asche</surname><given-names>Manfred</given-names></name></person-group><year>1982</year><article-title>Beiträge zur Delphaciden - Fauna Jugoslawiens und Bulgariens (<tp:taxon-name><tp:taxon-name-part taxon-name-part-type="suborder">Homoptera</tp:taxon-name-part></tp:taxon-name> <tp:taxon-name><tp:taxon-name-part taxon-name-part-type="infraorder">Cicadina</tp:taxon-name-part></tp:taxon-name> <tp:taxon-name><tp:taxon-name-part taxon-name-part-type="family">Delphacidae</tp:taxon-name-part></tp:taxon-name>)</article-title><source>Marburger Entomologische Publikationen</source><volume>1</volume><issue>7</issue><fpage>99</fpage><lpage>138</lpage></element-citation></ref><ref id="B7712426"><element-citation xmlns:xlink="http://www.w3.org/1999/xlink" publication-type="article" xlink:type="simple"><person-group person-group-type="author"><name name-style="western"><surname>Cvrković</surname><given-names>Tatjana</given-names></name><name name-style="western"><surname>Mitrović</surname><given-names>Milana</given-names></name><name name-style="western"><surname>Jović</surname><given-names>Jelena</given-names></name><name name-style="western"><surname>Krnjajić</surname><given-names>Slobodan</given-names></name><name name-style="western"><surname>Krstić</surname><given-names>Oliver</given-names></name><name name-style="western"><surname>Toševski</surname><given-names>Ivo</given-names></name></person-group><year>2010</year><article-title>Diversity of cicads (<tp:taxon-name><tp:taxon-name-part taxon-name-part-type="order">Hemiptera</tp:taxon-name-part></tp:taxon-name>: <tp:taxon-name><tp:taxon-name-part taxon-name-part-type="suborder">Auchenorrhyncha</tp:taxon-name-part></tp:taxon-name>) in Serbian vineyards</article-title><source>Zaštita bilja</source><volume>61</volume><issue>3</issue><fpage>217</fpage><lpage>232</lpage></element-citation></ref><ref id="B7712454"><element-citation xmlns:xlink="http://www.w3.org/1999/xlink" publication-type="article" xlink:type="simple"><person-group person-group-type="author"><name name-style="western"><surname>Cvrković</surname><given-names>Tatjana</given-names></name><name name-style="western"><surname>Jović</surname><given-names>Jelena</given-names></name><name name-style="western"><surname>Mitrović</surname><given-names>Milana</given-names></name><name name-style="western"><surname>Krstić</surname><given-names>Oliver</given-names></name><name name-style="western"><surname>Krnjajić</surname><given-names>Slobodan</given-names></name><name name-style="western"><surname>Toševski</surname><given-names>Ivo</given-names></name></person-group><year>2011</year><article-title>Potential new hemipteran vectors of stolbur phytoplasma in Serbian vineyards</article-title><source>Bulletin of Insectology</source><volume>64</volume><issue>suppl. 1</issue><fpage>129</fpage><lpage>130</lpage></element-citation></ref><ref id="B7712959"><element-citation xmlns:xlink="http://www.w3.org/1999/xlink" publication-type="article" xlink:type="simple"><person-group person-group-type="author"><name name-style="western"><surname>Mozaffarian</surname><given-names>Fariba</given-names></name><name name-style="western"><surname>Wilson</surname><given-names>Michael R.</given-names></name></person-group><year>2011</year><article-title>An annotated checklist of the planthoppers of Iran (<tp:taxon-name><tp:taxon-name-part taxon-name-part-type="order">Hemiptera</tp:taxon-name-part></tp:taxon-name>, <tp:taxon-name><tp:taxon-name-part taxon-name-part-type="suborder">Auchenorrhyncha</tp:taxon-name-part></tp:taxon-name>, <tp:taxon-name><tp:taxon-name-part taxon-name-part-type="infraorder">Fulgoromorpha</tp:taxon-name-part></tp:taxon-name>) with distribution data.</article-title><source>ZooKeys</source><volume>145</volume><fpage>1</fpage><lpage>57</lpage><pub-id pub-id-type="doi">10.3897/zookeys.145.1846</pub-id></element-citation></ref><ref id="B7712905"><element-citation xmlns:xlink="http://www.w3.org/1999/xlink" publication-type="article" xlink:type="simple"><person-group person-group-type="author"><name name-style="western"><surname>Anufriev</surname><given-names>Georgy Aleksandrovich</given-names></name></person-group><year>2002</year><article-title>New and little known species of cycadoids of the family <tp:taxon-name><tp:taxon-name-part taxon-name-part-type="family">Delphacidae</tp:taxon-name-part></tp:taxon-name> (<tp:taxon-name><tp:taxon-name-part taxon-name-part-type="suborder">Homoptera</tp:taxon-name-part></tp:taxon-name>, <tp:taxon-name><tp:taxon-name-part taxon-name-part-type="suborder">Cicadinea</tp:taxon-name-part></tp:taxon-name>) from North Kyrgyzstan</article-title><source>Entomological Investigatons in Kirgyzstan</source><volume>170</volume><fpage>165</fpage><lpage>170</lpage></element-citation></ref><ref id="B7713035"><element-citation xmlns:xlink="http://www.w3.org/1999/xlink" publication-type="article" xlink:type="simple"><person-group person-group-type="author"><name name-style="western"><surname>Bartlett</surname><given-names>Charles R.</given-names></name></person-group><year>2009</year><article-title>Diversity in New World <tp:taxon-name><tp:taxon-name-part taxon-name-part-type="subfamily">Stenocraninae</tp:taxon-name-part></tp:taxon-name> Planthoppers (<tp:taxon-name><tp:taxon-name-part taxon-name-part-type="order">Hemiptera</tp:taxon-name-part></tp:taxon-name>: <tp:taxon-name><tp:taxon-name-part taxon-name-part-type="family">Delphacidae</tp:taxon-name-part></tp:taxon-name>)</article-title><source>Transactions of the American Entomological Society</source><volume>135</volume><issue>4</issue><fpage>443</fpage><lpage>486</lpage><pub-id pub-id-type="doi">10.3157/061.135.0407</pub-id></element-citation></ref><ref id="B7727581"><element-citation xmlns:xlink="http://www.w3.org/1999/xlink" publication-type="article" xlink:type="simple"><person-group person-group-type="author"><name name-style="western"><surname>Gjonov</surname><given-names>I.</given-names></name></person-group><year>2022</year><article-title>new_fulgoromorpha_records_bulgaria_2022</article-title><source>Biodiversity Data Journal. Occurrence dataset</source><pub-id pub-id-type="doi">10.15468/78yrn5</pub-id></element-citation></ref><ref id="B7833465"><element-citation xmlns:xlink="http://www.w3.org/1999/xlink" publication-type="book" xlink:type="simple"><person-group person-group-type="author"><name name-style="western"><surname>Nickel</surname><given-names>H.</given-names></name></person-group><year>2003</year><source>The Leafhoppers and Planthoppers of Germany (<tp:taxon-name><tp:taxon-name-part taxon-name-part-type="suborder">Homoptera</tp:taxon-name-part></tp:taxon-name>, <tp:taxon-name><tp:taxon-name-part taxon-name-part-type="suborder">Auchenorrhyncha</tp:taxon-name-part></tp:taxon-name>): Patterns and strategies in a highly diverse group of phytophagous insects</source><publisher-name>Pensoft Publishers, Sofia-Moscow Goecke &amp; Evers, Keltern</publisher-name><size units="page">460</size></element-citation></ref></ref-list></tp:taxon-treatment>
