# Supplementary material for: New records of fifteen species of Fulgoromorpha (Insecta: Hemiptera) in Bulgaria
Source: Biodivers Data J. 2022 May 9;10:e83231. doi: 10.3897/BDJ.10.e83231 (PMC9848587; doi:10.3897/BDJ.10.e83231)
Supplement: XML Treatment for Tropidocephala andropogonis [file BDJ.10.e83231-treatment25.xml]

<!DOCTYPE tp:taxon-treatment
  PUBLIC "-//TaxonX//DTD Taxonomic Treatment Publishing DTD v0 20100105//EN" "tax-treatment-NSO.dtd">
<tp:taxon-treatment xmlns:tp="http://www.plazi.org/taxpub"><tp:treatment-meta><mixed-citation publication-type="journal"><person-group><name><surname>Gjonov</surname><given-names>Ilia</given-names></name></person-group><article-title>New records of fifteen species of <tp:taxon-name><tp:taxon-name-part taxon-name-part-type="infraorder">Fulgoromorpha</tp:taxon-name-part></tp:taxon-name> (<tp:taxon-name><tp:taxon-name-part taxon-name-part-type="class">Insecta</tp:taxon-name-part></tp:taxon-name>: <tp:taxon-name><tp:taxon-name-part taxon-name-part-type="order">Hemiptera</tp:taxon-name-part></tp:taxon-name>) in Bulgaria</article-title><source>Biodivers Data J</source><day>09</day><month>05</month><year>2022</year><volume>10</volume><pub-id pub-id-type="doi">10.3897/BDJ.10.e83231</pub-id></mixed-citation></tp:treatment-meta><tp:nomenclature><tp:taxon-name>
              <object-id xmlns:xlink="http://www.w3.org/1999/xlink" content-type="arpha" xlink:type="simple">C6125B1F-0829-569D-B0D1-31BFB11D941D</object-id>
              <tp:taxon-name-part taxon-name-part-type="genus">Tropidocephala</tp:taxon-name-part>
              <tp:taxon-name-part taxon-name-part-type="species">andropogonis</tp:taxon-name-part>
            </tp:taxon-name><tp:taxon-authority>Horváth, 1895</tp:taxon-authority></tp:nomenclature><tp:treatment-sec sec-type="Distribution"><title>Distribution</title><p>Slovakia (<xref ref-type="bibr" rid="B7716487">Dlabola 1950</xref>), Hungary (<xref ref-type="bibr" rid="B7712931">Horváth 1895</xref>), Czech Republic (<xref ref-type="bibr" rid="B7712860">Dlabola 1977</xref>), ex-Yugoslavia (<xref ref-type="bibr" rid="B7716620">Nast 1972</xref>), Bulgaria (<xref ref-type="bibr" rid="B7712757">Asche 1982b</xref>), Greece (<xref ref-type="bibr" rid="B7712722">Drosopoulos 1982a</xref>, <xref ref-type="bibr" rid="B7713061">Drosopoulos 1982b</xref>), Turkey (<xref ref-type="bibr" rid="B7712731">Dlabola 1981</xref>).</p></tp:treatment-sec><tp:treatment-sec sec-type="Notes"><title>Notes</title><p>First exact locality data for Bulgaria. <bold>Lozenska Mt</bold>: Dolni Pasarel vill., 16.vi.2014, 2♂; <bold>Vlahina Mt</bold>: above Boboshevo, Jana hut, 11.v.2010, 1♂; <bold>Eastern Rhodopes</bold>: Valkovich vill., 24.v.2014, 4♀♀ (Fig. <xref ref-type="fig" rid="F7727383">4</xref>). <bold>Strandzha Mt</bold>: Goljamo Bukovo vill., 05.v.2009, 1♂; Izgrev vill., 09.v.2012, 1♂ and 2♀. Detailed occurrence data: <xref ref-type="bibr" rid="B7727581">Gjonov (2022)</xref>.</p><p><bold>Red Lists</bold>: No assessment.</p><p><bold>Host plant</bold>: <italic><tp:taxon-name><tp:taxon-name-part taxon-name-part-type="genus" reg="Chrysopogon">Chrysopogon</tp:taxon-name-part><tp:taxon-name-part taxon-name-part-type="species" reg="gryllus">gryllus</tp:taxon-name-part></tp:taxon-name></italic> (L.) Trin., 1820 (<xref ref-type="bibr" rid="B7712931">Horváth 1895</xref>, <xref ref-type="bibr" rid="B7712678">Drosopoulos et al. 1983</xref>), also rcorded on <italic><tp:taxon-name><tp:taxon-name-part taxon-name-part-type="genus" reg="Bothriochloa">Bothriochloa</tp:taxon-name-part><tp:taxon-name-part taxon-name-part-type="species" reg="ischaemum">ischaemum</tp:taxon-name-part></tp:taxon-name></italic> (L.) Keng (<xref ref-type="bibr" rid="B7712722">Drosopoulos 1982a</xref>).</p></tp:treatment-sec><tp:treatment-sec><!--Section generated to contain objects referenced in tp:taxon-treatment.--><fig-group id="F7727383" position="float" orientation="portrait"><caption><p><italic><tp:taxon-name><tp:taxon-name-part taxon-name-part-type="genus" reg="Tropidocephala">Tropidocephala</tp:taxon-name-part><tp:taxon-name-part taxon-name-part-type="species" reg="andropogonis">andropogonis</tp:taxon-name-part></tp:taxon-name></italic> Horváth, 1895 - Bulgaria, Eastern Rhodope Mts.</p></caption><fig id="F7727388" position="float" orientation="portrait"><object-id xmlns:xlink="http://www.w3.org/1999/xlink" content-type="arpha" xlink:type="simple">496683FE-CCEF-5CA6-9A92-3D48EFA5DF7A</object-id><object-id xmlns:xlink="http://www.w3.org/1999/xlink" content-type="doi" xlink:type="simple">10.3897/BDJ.10.e83231.figure4a</object-id><label>Figure 4a.</label><caption><p>male</p></caption><graphic xmlns:xlink="http://www.w3.org/1999/xlink" xlink:href="bdj-10-e83231-g004_a.jpg" xlink:type="simple" position="float" orientation="portrait" id="oo_653960.jpg"><uri content-type="original_file" xlink:type="simple">https://binary.pensoft.net/fig/653960</uri></graphic></fig><fig id="F7727389" position="float" orientation="portrait"><object-id xmlns:xlink="http://www.w3.org/1999/xlink" content-type="arpha" xlink:type="simple">BBC60530-544B-5A1A-BF56-D1D026FAB9BA</object-id><object-id xmlns:xlink="http://www.w3.org/1999/xlink" content-type="doi" xlink:type="simple">10.3897/BDJ.10.e83231.figure4b</object-id><label>Figure 4b.</label><caption><p>female</p></caption><graphic xmlns:xlink="http://www.w3.org/1999/xlink" xlink:href="bdj-10-e83231-g004_b.jpg" xlink:type="simple" position="float" orientation="portrait" id="oo_653949.jpg"><uri content-type="original_file" xlink:type="simple">https://binary.pensoft.net/fig/653949</uri></graphic></fig></fig-group></tp:treatment-sec><ref-list><ref id="B7716487"><element-citation xmlns:xlink="http://www.w3.org/1999/xlink" publication-type="article" xlink:type="simple"><person-group person-group-type="author"><name name-style="western"><surname>Dlabola</surname><given-names>Jiří</given-names></name></person-group><year>1950</year><article-title>Homopterologické zajímavosti Slovenska. Some records of leafhoppers from Slovakia. (<tp:taxon-name><tp:taxon-name-part taxon-name-part-type="suborder">Homoptera</tp:taxon-name-part></tp:taxon-name>, <tp:taxon-name><tp:taxon-name-part taxon-name-part-type="suborder">Auchenorrhyncha</tp:taxon-name-part></tp:taxon-name>)</article-title><source>Acta Societatis entomologicae Čechosloveniae</source><volume>47</volume><issue>1-2</issue><fpage>65</fpage><lpage>67</lpage></element-citation></ref><ref id="B7712931"><element-citation xmlns:xlink="http://www.w3.org/1999/xlink" publication-type="article" xlink:type="simple"><person-group person-group-type="author"><name name-style="western"><surname>Horváth</surname><given-names>Géza</given-names></name></person-group><year>1895</year><article-title>Hemipteres nouveaux d'Europe et des pays limitrophes</article-title><source>Revue d'Entomologie</source><volume>6-7</volume><fpage>157</fpage><lpage>165</lpage></element-citation></ref><ref id="B7712860"><element-citation xmlns:xlink="http://www.w3.org/1999/xlink" publication-type="article" xlink:type="simple"><person-group person-group-type="author"><name name-style="western"><surname>Dlabola</surname><given-names>Jiří</given-names></name></person-group><year>1977</year><article-title><tp:taxon-name><tp:taxon-name-part taxon-name-part-type="suborder">Homoptera</tp:taxon-name-part></tp:taxon-name> <tp:taxon-name><tp:taxon-name-part taxon-name-part-type="suborder">Auchenorrhyncha</tp:taxon-name-part></tp:taxon-name>. In: Enumeratio Insectorum bohemoslovakiae. Check List Tschechoslowakische Insektenfauna</article-title><source>Acta Faunistica Entomologica Musei Nationalis Pragae</source><volume>15</volume><issue>supplementum 4</issue><fpage>83</fpage><lpage>96</lpage></element-citation></ref><ref id="B7716620"><element-citation xmlns:xlink="http://www.w3.org/1999/xlink" publication-type="book" xlink:type="simple"><person-group person-group-type="author"><name name-style="western"><surname>Nast</surname><given-names>Janusz</given-names></name></person-group><year>1972</year><source>Palaearctic <tp:taxon-name><tp:taxon-name-part taxon-name-part-type="suborder">Auchenorrhyncha</tp:taxon-name-part></tp:taxon-name> (<tp:taxon-name><tp:taxon-name-part taxon-name-part-type="suborder">Homoptera</tp:taxon-name-part></tp:taxon-name>). An annotated check list</source><publisher-name>Polish Scientific Publishers</publisher-name><publisher-loc>Warszawa</publisher-loc><size units="page">550</size></element-citation></ref><ref id="B7712757"><element-citation xmlns:xlink="http://www.w3.org/1999/xlink" publication-type="article" xlink:type="simple"><person-group person-group-type="author"><name name-style="western"><surname>Asche</surname><given-names>Manfred</given-names></name></person-group><year>1982</year><article-title>Beiträge zur Delphaciden - Fauna Jugoslawiens und Bulgariens (<tp:taxon-name><tp:taxon-name-part taxon-name-part-type="suborder">Homoptera</tp:taxon-name-part></tp:taxon-name> <tp:taxon-name><tp:taxon-name-part taxon-name-part-type="infraorder">Cicadina</tp:taxon-name-part></tp:taxon-name> <tp:taxon-name><tp:taxon-name-part taxon-name-part-type="family">Delphacidae</tp:taxon-name-part></tp:taxon-name>)</article-title><source>Marburger Entomologische Publikationen</source><volume>1</volume><issue>7</issue><fpage>99</fpage><lpage>138</lpage></element-citation></ref><ref id="B7712722"><element-citation xmlns:xlink="http://www.w3.org/1999/xlink" publication-type="article" xlink:type="simple"><person-group person-group-type="author"><name name-style="western"><surname>Drosopoulos</surname><given-names>Sakis</given-names></name></person-group><year>1982</year><article-title><italic><tp:taxon-name><tp:taxon-name-part taxon-name-part-type="genus" reg="Remanodelphax">Remanodelphax</tp:taxon-name-part><tp:taxon-name-part taxon-name-part-type="species" reg="cedroni">cedroni</tp:taxon-name-part></tp:taxon-name></italic> gen. et spec. nov. from Greece (<tp:taxon-name><tp:taxon-name-part taxon-name-part-type="suborder">Homoptera</tp:taxon-name-part></tp:taxon-name>, <tp:taxon-name><tp:taxon-name-part taxon-name-part-type="suborder">Auchenorrhyncha</tp:taxon-name-part></tp:taxon-name>, <tp:taxon-name><tp:taxon-name-part taxon-name-part-type="family">Delphacidae</tp:taxon-name-part></tp:taxon-name>)</article-title><source>Marburger Entomologische Publikationen</source><volume>1</volume><issue>6</issue><fpage>35</fpage><lpage>88</lpage></element-citation></ref><ref id="B7713061"><element-citation xmlns:xlink="http://www.w3.org/1999/xlink" publication-type="article" xlink:type="simple"><person-group person-group-type="author"><name name-style="western"><surname>Drosopoulos</surname><given-names>Sakis</given-names></name></person-group><year>1982</year><article-title>Hemipterological Studies in Greece. Part II. <tp:taxon-name><tp:taxon-name-part taxon-name-part-type="suborder">Homoptera</tp:taxon-name-part></tp:taxon-name> - <tp:taxon-name><tp:taxon-name-part taxon-name-part-type="suborder">Auchenorrhyncha</tp:taxon-name-part></tp:taxon-name>. On the Family <tp:taxon-name><tp:taxon-name-part taxon-name-part-type="family">Delphacidae</tp:taxon-name-part></tp:taxon-name>.</article-title><source>Marburger Entomologische Publikationen</source><volume>1</volume><issue>6</issue><fpage>35</fpage><lpage>88</lpage></element-citation></ref><ref id="B7712731"><element-citation xmlns:xlink="http://www.w3.org/1999/xlink" publication-type="article" xlink:type="simple"><person-group person-group-type="author"><name name-style="western"><surname>Dlabola</surname><given-names>Jiří</given-names></name></person-group><year>1981</year><article-title>Ergebnisse der tschechoslowakisch-iranischen entomologischen Expeditionen nach dem Iran (1970 und 1973). (Mit Angaben über einiger Sammelresultate in Anatolien). <tp:taxon-name><tp:taxon-name-part taxon-name-part-type="suborder">Homoptera</tp:taxon-name-part></tp:taxon-name>: <tp:taxon-name><tp:taxon-name-part taxon-name-part-type="suborder">Auchenorrhyncha</tp:taxon-name-part></tp:taxon-name> (II. Teil)</article-title><source>Acta Entomologica Musei Nationalis Pragae</source><volume>40</volume><fpage>127</fpage><lpage>311</lpage></element-citation></ref><ref id="B7727581"><element-citation xmlns:xlink="http://www.w3.org/1999/xlink" publication-type="article" xlink:type="simple"><person-group person-group-type="author"><name name-style="western"><surname>Gjonov</surname><given-names>I.</given-names></name></person-group><year>2022</year><article-title>new_fulgoromorpha_records_bulgaria_2022</article-title><source>Biodiversity Data Journal. Occurrence dataset</source><pub-id pub-id-type="doi">10.15468/78yrn5</pub-id></element-citation></ref><ref id="B7712678"><element-citation xmlns:xlink="http://www.w3.org/1999/xlink" publication-type="article" xlink:type="simple"><person-group person-group-type="author"><name name-style="western"><surname>Drosopoulos</surname><given-names>Sakis</given-names></name><name name-style="western"><surname>Asche</surname><given-names>Manfred</given-names></name><name name-style="western"><surname>Hoch</surname><given-names>Hannelore</given-names></name></person-group><year>1983</year><article-title>Contribution to the planthopper fauna of Greece. <tp:taxon-name><tp:taxon-name-part taxon-name-part-type="suborder">Homoptera</tp:taxon-name-part></tp:taxon-name>, <tp:taxon-name><tp:taxon-name-part taxon-name-part-type="suborder">Auchenorrhyncha</tp:taxon-name-part></tp:taxon-name>, <tp:taxon-name><tp:taxon-name-part taxon-name-part-type="infraorder">Fulgoromorpha</tp:taxon-name-part></tp:taxon-name>, <tp:taxon-name><tp:taxon-name-part taxon-name-part-type="family">Delphacidae</tp:taxon-name-part></tp:taxon-name>)</article-title><source>Annales de l'Institut Phytopathologique Benaki (N.S.)</source><volume>14</volume><fpage>19</fpage><lpage>68</lpage></element-citation></ref></ref-list></tp:taxon-treatment>
