# Supplementary material for: New records of fifteen species of Fulgoromorpha (Insecta: Hemiptera) in Bulgaria
Source: Biodivers Data J. 2022 May 9;10:e83231. doi: 10.3897/BDJ.10.e83231 (PMC9848587; doi:10.3897/BDJ.10.e83231)
Supplement: XML Treatment for Dictyopharidae [file BDJ.10.e83231-treatment26.xml]

<!DOCTYPE tp:taxon-treatment
  PUBLIC "-//TaxonX//DTD Taxonomic Treatment Publishing DTD v0 20100105//EN" "tax-treatment-NSO.dtd">
<tp:taxon-treatment xmlns:tp="http://www.plazi.org/taxpub"><tp:treatment-meta><mixed-citation publication-type="journal"><person-group><name><surname>Gjonov</surname><given-names>Ilia</given-names></name></person-group><article-title>New records of fifteen species of <tp:taxon-name><tp:taxon-name-part taxon-name-part-type="infraorder">Fulgoromorpha</tp:taxon-name-part></tp:taxon-name> (<tp:taxon-name><tp:taxon-name-part taxon-name-part-type="class">Insecta</tp:taxon-name-part></tp:taxon-name>: <tp:taxon-name><tp:taxon-name-part taxon-name-part-type="order">Hemiptera</tp:taxon-name-part></tp:taxon-name>) in Bulgaria</article-title><source>Biodivers Data J</source><day>09</day><month>05</month><year>2022</year><volume>10</volume><pub-id pub-id-type="doi">10.3897/BDJ.10.e83231</pub-id></mixed-citation></tp:treatment-meta><tp:nomenclature><tp:taxon-name>
              <object-id xmlns:xlink="http://www.w3.org/1999/xlink" content-type="arpha" xlink:type="simple">87D7A25E-A5D2-5EDE-B994-E1441AB4CC37</object-id>
              <tp:taxon-name-part taxon-name-part-type="family">Dictyopharidae</tp:taxon-name-part>
            </tp:taxon-name><tp:taxon-authority>Spinola, 1839</tp:taxon-authority></tp:nomenclature></tp:taxon-treatment>
