# Supplementary material for: New records of fifteen species of Fulgoromorpha (Insecta: Hemiptera) in Bulgaria
Source: Biodivers Data J. 2022 May 9;10:e83231. doi: 10.3897/BDJ.10.e83231 (PMC9848587; doi:10.3897/BDJ.10.e83231)
Supplement: XML Treatment for Dictyophara pannonica [file BDJ.10.e83231-treatment28.xml]

<!DOCTYPE tp:taxon-treatment
  PUBLIC "-//TaxonX//DTD Taxonomic Treatment Publishing DTD v0 20100105//EN" "tax-treatment-NSO.dtd">
<tp:taxon-treatment xmlns:tp="http://www.plazi.org/taxpub"><tp:treatment-meta><mixed-citation publication-type="journal"><person-group><name><surname>Gjonov</surname><given-names>Ilia</given-names></name></person-group><article-title>New records of fifteen species of <tp:taxon-name><tp:taxon-name-part taxon-name-part-type="infraorder">Fulgoromorpha</tp:taxon-name-part></tp:taxon-name> (<tp:taxon-name><tp:taxon-name-part taxon-name-part-type="class">Insecta</tp:taxon-name-part></tp:taxon-name>: <tp:taxon-name><tp:taxon-name-part taxon-name-part-type="order">Hemiptera</tp:taxon-name-part></tp:taxon-name>) in Bulgaria</article-title><source>Biodivers Data J</source><day>09</day><month>05</month><year>2022</year><volume>10</volume><pub-id pub-id-type="doi">10.3897/BDJ.10.e83231</pub-id></mixed-citation></tp:treatment-meta><tp:nomenclature><tp:taxon-name>
              <object-id xmlns:xlink="http://www.w3.org/1999/xlink" content-type="arpha" xlink:type="simple">3F40565E-1A64-57DA-A792-6C167F76249A</object-id>
              <tp:taxon-name-part taxon-name-part-type="genus">Dictyophara</tp:taxon-name-part>
              <tp:taxon-name-part taxon-name-part-type="species">pannonica</tp:taxon-name-part>
            </tp:taxon-name><tp:taxon-authority>(Germar, 1830)</tp:taxon-authority></tp:nomenclature><tp:treatment-sec sec-type="Distribution"><title>Distribution</title><p>Italy (doubtful) (<xref ref-type="bibr" rid="B7712665">D'Urso 1995</xref>, <xref ref-type="bibr" rid="B7712949">Lessio and Alma 2008</xref>), Slovakia (<xref ref-type="bibr" rid="B7712860">Dlabola 1977</xref>), Hungary (<xref ref-type="bibr" rid="B7712621">Guglielmino et al. 2013</xref>), Romania (<xref ref-type="bibr" rid="B7716651">Orosz and Tóth 2016</xref>), Bulgaria (<xref ref-type="bibr" rid="B7716611">Nast 1987</xref>), Russia (South European Russia, Western Siberia), Kazakhstan, Kyrgyzstan, Mongolia (<xref ref-type="bibr" rid="B7834889">Mitjaev 2015</xref>), Ukraine (<xref ref-type="bibr" rid="B7713017">Logvinenko 1975</xref>), Georgia (<xref ref-type="bibr" rid="B7712687">Dlabola 1958</xref>), Turkey (<xref ref-type="bibr" rid="B7712851">Dlabola 1957</xref>), NW China (<xref ref-type="bibr" rid="B7712465">Song and Liang 2008</xref>).</p></tp:treatment-sec><tp:treatment-sec sec-type="Notes"><title>Notes</title><p>First exact locality data for Bulgaria. <bold>Kozhuh Hill</bold>: Rupite vill., 11.ix.2021, 2♀♀ (Fig. <xref ref-type="fig" rid="F7727394">5</xref>); <bold>Western Rhodopes</bold>: Novo selo vill., Besaparski Hills, 24.vii.2010, 2♂; same place, 07.vii.2012, 1 nymph; same place, 14.vii.2018, 1♂, 1♀ and 1 nymph; <bold>Eastern Rhodopes</bold>: Pastrook vill., 04.iv.2012, 1♀. Detailed occurrence data: <xref ref-type="bibr" rid="B7727581">Gjonov (2022)</xref>.</p><p><bold>Red Lists</bold>: No assessment.</p><p><bold>Host plant</bold>: Polyphagous (<xref ref-type="bibr" rid="B7716496">Emel'yanov 1967</xref>).</p></tp:treatment-sec><tp:treatment-sec><!--Section generated to contain objects referenced in tp:taxon-treatment.--><fig-group id="F7727394" position="float" orientation="portrait"><caption><p><italic><tp:taxon-name><tp:taxon-name-part taxon-name-part-type="genus" reg="Dictyophara">Dictyophara</tp:taxon-name-part><tp:taxon-name-part taxon-name-part-type="species" reg="pannonica">pannonica</tp:taxon-name-part></tp:taxon-name></italic> (Germar, 1830) - Bulgaria, Kozhuh hill.</p></caption><fig id="F7727399" position="float" orientation="portrait"><object-id xmlns:xlink="http://www.w3.org/1999/xlink" content-type="arpha" xlink:type="simple">D2914EC3-3194-52FA-B40D-363287C68AD4</object-id><object-id xmlns:xlink="http://www.w3.org/1999/xlink" content-type="doi" xlink:type="simple">10.3897/BDJ.10.e83231.figure5a</object-id><label>Figure 5a.</label><caption><p>lateral view</p></caption><graphic xmlns:xlink="http://www.w3.org/1999/xlink" xlink:href="bdj-10-e83231-g005_a.jpg" xlink:type="simple" position="float" orientation="portrait" id="oo_653967.jpg"><uri content-type="original_file" xlink:type="simple">https://binary.pensoft.net/fig/653967</uri></graphic></fig><fig id="F7727400" position="float" orientation="portrait"><object-id xmlns:xlink="http://www.w3.org/1999/xlink" content-type="arpha" xlink:type="simple">E87F7F39-AF92-5E3E-B322-2743B6DC6171</object-id><object-id xmlns:xlink="http://www.w3.org/1999/xlink" content-type="doi" xlink:type="simple">10.3897/BDJ.10.e83231.figure5b</object-id><label>Figure 5b.</label><caption><p>dorsal view</p></caption><graphic xmlns:xlink="http://www.w3.org/1999/xlink" xlink:href="bdj-10-e83231-g005_b.jpg" xlink:type="simple" position="float" orientation="portrait" id="oo_653968.jpg"><uri content-type="original_file" xlink:type="simple">https://binary.pensoft.net/fig/653968</uri></graphic></fig></fig-group></tp:treatment-sec><ref-list><ref id="B7712665"><element-citation xmlns:xlink="http://www.w3.org/1999/xlink" publication-type="chapter" xlink:type="simple"><person-group person-group-type="author"><name name-style="western"><surname>D'Urso</surname><given-names>Vera</given-names></name></person-group><year>1995</year><chapter-title>Homoptera Auchenorrhyncha</chapter-title><person-group person-group-type="editor"><name name-style="western"><surname>Minelli</surname><given-names>A</given-names></name><name name-style="western"><surname>Ruffo</surname><given-names>S</given-names></name><name name-style="western"><surname>La Porta</surname><given-names>S</given-names></name></person-group><source>Checklist delle specie della fauna italiana</source><size units="page">-35</size></element-citation></ref><ref id="B7712949"><element-citation xmlns:xlink="http://www.w3.org/1999/xlink" publication-type="article" xlink:type="simple"><person-group person-group-type="author"><name name-style="western"><surname>Lessio</surname><given-names>Federico</given-names></name><name name-style="western"><surname>Alma</surname><given-names>Alberto</given-names></name></person-group><year>2008</year><article-title>Host plants and seasonal presence of <italic><tp:taxon-name><tp:taxon-name-part taxon-name-part-type="genus" reg="Dictyophara">Dictyophara</tp:taxon-name-part><tp:taxon-name-part taxon-name-part-type="species" reg="europaea">europaea</tp:taxon-name-part></tp:taxon-name></italic> in the vineyard agro-ecosystem</article-title><source>Bulletin of Insectology</source><volume>61</volume><issue>1</issue><fpage>199</fpage><lpage>200</lpage></element-citation></ref><ref id="B7712860"><element-citation xmlns:xlink="http://www.w3.org/1999/xlink" publication-type="article" xlink:type="simple"><person-group person-group-type="author"><name name-style="western"><surname>Dlabola</surname><given-names>Jiří</given-names></name></person-group><year>1977</year><article-title><tp:taxon-name><tp:taxon-name-part taxon-name-part-type="suborder">Homoptera</tp:taxon-name-part></tp:taxon-name> <tp:taxon-name><tp:taxon-name-part taxon-name-part-type="suborder">Auchenorrhyncha</tp:taxon-name-part></tp:taxon-name>. In: Enumeratio Insectorum bohemoslovakiae. Check List Tschechoslowakische Insektenfauna</article-title><source>Acta Faunistica Entomologica Musei Nationalis Pragae</source><volume>15</volume><issue>supplementum 4</issue><fpage>83</fpage><lpage>96</lpage></element-citation></ref><ref id="B7712621"><element-citation xmlns:xlink="http://www.w3.org/1999/xlink" publication-type="article" xlink:type="simple"><person-group person-group-type="author"><name name-style="western"><surname>Guglielmino</surname><given-names>Adalgisa</given-names></name><name name-style="western"><surname>Olmi</surname><given-names>Massimo</given-names></name><name name-style="western"><surname>Bückle</surname><given-names>Christoph</given-names></name></person-group><year>2013</year><article-title>An updated host-parasite catalogue of world <tp:taxon-name><tp:taxon-name-part taxon-name-part-type="family">Dryinidae</tp:taxon-name-part></tp:taxon-name> (<tp:taxon-name><tp:taxon-name-part taxon-name-part-type="order">Hymenoptera</tp:taxon-name-part></tp:taxon-name>: <tp:taxon-name><tp:taxon-name-part taxon-name-part-type="superfamily">Chrysidoidea</tp:taxon-name-part></tp:taxon-name>)</article-title><source>Zootaxa</source><volume>3740</volume><issue>1</issue><fpage>1</fpage><lpage>113</lpage><pub-id pub-id-type="doi">10.11646/zootaxa.3740.1.1</pub-id></element-citation></ref><ref id="B7716651"><element-citation xmlns:xlink="http://www.w3.org/1999/xlink" publication-type="article" xlink:type="simple"><person-group person-group-type="author"><name name-style="western"><surname>Orosz</surname><given-names>András</given-names></name><name name-style="western"><surname>Tóth</surname><given-names>Mária</given-names></name></person-group><year>2016</year><article-title>Contribution to the <tp:taxon-name><tp:taxon-name-part taxon-name-part-type="suborder">Auchenorrhyncha</tp:taxon-name-part></tp:taxon-name> fauna of Şalaj county, Romania</article-title><source>Studia Universitatis “Vasile Goldiş”, Seria Ştiinţele Vieţii</source><volume>26</volume><issue>1</issue><fpage>117</fpage><lpage>123</lpage></element-citation></ref><ref id="B7716611"><element-citation xmlns:xlink="http://www.w3.org/1999/xlink" publication-type="article" xlink:type="simple"><person-group person-group-type="author"><name name-style="western"><surname>Nast</surname><given-names>Janusz</given-names></name></person-group><year>1987</year><article-title>The <tp:taxon-name><tp:taxon-name-part taxon-name-part-type="suborder">Auchenorrhyncha</tp:taxon-name-part></tp:taxon-name> (<tp:taxon-name><tp:taxon-name-part taxon-name-part-type="suborder">Homoptera</tp:taxon-name-part></tp:taxon-name>) of Europe</article-title><source>Annales zoologici</source><volume>40</volume><issue>15</issue><fpage>535</fpage><lpage>661</lpage></element-citation></ref><ref id="B7834889"><element-citation xmlns:xlink="http://www.w3.org/1999/xlink" publication-type="article" xlink:type="simple"><person-group person-group-type="author"><name name-style="western"><surname>Mitjaev</surname><given-names>I. D.</given-names></name></person-group><year>2015</year><article-title>Leafhoppers (<tp:taxon-name><tp:taxon-name-part taxon-name-part-type="suborder">Homoptera</tp:taxon-name-part></tp:taxon-name>, <tp:taxon-name><tp:taxon-name-part taxon-name-part-type="suborder">Cicadinea</tp:taxon-name-part></tp:taxon-name>) of Kazakhstan, annotated check-list of species</article-title><source>Selevinia</source><volume>23</volume><fpage>43</fpage><lpage>81</lpage></element-citation></ref><ref id="B7713017"><element-citation xmlns:xlink="http://www.w3.org/1999/xlink" publication-type="article" xlink:type="simple"><person-group person-group-type="author"><name name-style="western"><surname>Logvinenko</surname><given-names>V N</given-names></name></person-group><year>1975</year><article-title>Fulgoroidny cicadovy <tp:taxon-name><tp:taxon-name-part taxon-name-part-type="superfamily">Fulgoroidea</tp:taxon-name-part></tp:taxon-name></article-title><source>Fauna Ukrainy</source><volume>20</volume><issue>2</issue><fpage>1</fpage><lpage>287</lpage></element-citation></ref><ref id="B7712687"><element-citation xmlns:xlink="http://www.w3.org/1999/xlink" publication-type="article" xlink:type="simple"><person-group person-group-type="author"><name name-style="western"><surname>Dlabola</surname><given-names>Jiří</given-names></name></person-group><year>1958</year><article-title>Zikaden-Ausbeute vom Kaukasus (<tp:taxon-name><tp:taxon-name-part taxon-name-part-type="suborder">Homoptera</tp:taxon-name-part></tp:taxon-name> <tp:taxon-name><tp:taxon-name-part taxon-name-part-type="suborder">Auchenorrhyncha</tp:taxon-name-part></tp:taxon-name>)</article-title><source>Acta Entomologica Musei Nationalis Pragae</source><volume>32</volume><fpage>317</fpage><lpage>352</lpage></element-citation></ref><ref id="B7712851"><element-citation xmlns:xlink="http://www.w3.org/1999/xlink" publication-type="article" xlink:type="simple"><person-group person-group-type="author"><name name-style="western"><surname>Dlabola</surname><given-names>Jiří</given-names></name></person-group><year>1957</year><article-title>Results of the zoological expedition of the National Museum in Prague to Turkey. 20. <tp:taxon-name><tp:taxon-name-part taxon-name-part-type="suborder">Homoptera</tp:taxon-name-part></tp:taxon-name> <tp:taxon-name><tp:taxon-name-part taxon-name-part-type="suborder">Auchenorrhyncha</tp:taxon-name-part></tp:taxon-name></article-title><source>Acta Entomologica Musei Nationalis Pragae</source><volume>31</volume><issue>469</issue><fpage>19</fpage><lpage>68</lpage></element-citation></ref><ref id="B7712465"><element-citation xmlns:xlink="http://www.w3.org/1999/xlink" publication-type="article" xlink:type="simple"><person-group person-group-type="author"><name name-style="western"><surname>Song</surname><given-names>Zhi Shun</given-names></name><name name-style="western"><surname>Liang</surname><given-names>A. I.Piing</given-names></name></person-group><year>2008</year><article-title>The palaearctic planthopper genus <italic><tp:taxon-name><tp:taxon-name-part taxon-name-part-type="genus" reg="Dictyophara">Dictyophara</tp:taxon-name-part></tp:taxon-name></italic> Germar, 1833 (<tp:taxon-name><tp:taxon-name-part taxon-name-part-type="order">Hemiptera</tp:taxon-name-part></tp:taxon-name>: <tp:taxon-name><tp:taxon-name-part taxon-name-part-type="superfamily">Fulgoroidea</tp:taxon-name-part></tp:taxon-name>: <tp:taxon-name><tp:taxon-name-part taxon-name-part-type="family">Dictyopharidae</tp:taxon-name-part></tp:taxon-name>) in China</article-title><source>Annales Zoologici</source><volume>58</volume><issue>3</issue><fpage>537</fpage><lpage>549</lpage><pub-id pub-id-type="doi">10.3161/000345408X364364</pub-id></element-citation></ref><ref id="B7727581"><element-citation xmlns:xlink="http://www.w3.org/1999/xlink" publication-type="article" xlink:type="simple"><person-group person-group-type="author"><name name-style="western"><surname>Gjonov</surname><given-names>I.</given-names></name></person-group><year>2022</year><article-title>new_fulgoromorpha_records_bulgaria_2022</article-title><source>Biodiversity Data Journal. Occurrence dataset</source><pub-id pub-id-type="doi">10.15468/78yrn5</pub-id></element-citation></ref><ref id="B7716496"><element-citation xmlns:xlink="http://www.w3.org/1999/xlink" publication-type="chapter" xlink:type="simple"><person-group person-group-type="author"><name name-style="western"><surname>Emel'yanov</surname><given-names>Alexandr Fedorovich</given-names></name></person-group><year>1967</year><chapter-title>Suborder Cicadinea</chapter-title><person-group person-group-type="editor"><name name-style="western"><surname>Bei-Bienko</surname><given-names>G. Ya.</given-names></name></person-group><source>Keys to the Insects of the European USSR. Vol.1</source><volume>1</volume><size units="page">421-551</size></element-citation></ref></ref-list></tp:taxon-treatment>
