# Supplementary material for: New records of fifteen species of Fulgoromorpha (Insecta: Hemiptera) in Bulgaria
Source: Biodivers Data J. 2022 May 9;10:e83231. doi: 10.3897/BDJ.10.e83231 (PMC9848587; doi:10.3897/BDJ.10.e83231)
Supplement: XML Treatment for Latilica maculipes [file BDJ.10.e83231-treatment31.xml]

<!DOCTYPE tp:taxon-treatment
  PUBLIC "-//TaxonX//DTD Taxonomic Treatment Publishing DTD v0 20100105//EN" "tax-treatment-NSO.dtd">
<tp:taxon-treatment xmlns:tp="http://www.plazi.org/taxpub"><tp:treatment-meta><mixed-citation publication-type="journal"><person-group><name><surname>Gjonov</surname><given-names>Ilia</given-names></name></person-group><article-title>New records of fifteen species of <tp:taxon-name><tp:taxon-name-part taxon-name-part-type="infraorder">Fulgoromorpha</tp:taxon-name-part></tp:taxon-name> (<tp:taxon-name><tp:taxon-name-part taxon-name-part-type="class">Insecta</tp:taxon-name-part></tp:taxon-name>: <tp:taxon-name><tp:taxon-name-part taxon-name-part-type="order">Hemiptera</tp:taxon-name-part></tp:taxon-name>) in Bulgaria</article-title><source>Biodivers Data J</source><day>09</day><month>05</month><year>2022</year><volume>10</volume><pub-id pub-id-type="doi">10.3897/BDJ.10.e83231</pub-id></mixed-citation></tp:treatment-meta><tp:nomenclature><tp:taxon-name>
              <object-id xmlns:xlink="http://www.w3.org/1999/xlink" content-type="arpha" xlink:type="simple">6241B949-ECDB-5DCF-9EBE-B1FE8F37ADC9</object-id>
              <tp:taxon-name-part taxon-name-part-type="genus">Latilica</tp:taxon-name-part>
              <tp:taxon-name-part taxon-name-part-type="species">maculipes</tp:taxon-name-part>
            </tp:taxon-name><tp:taxon-authority>(Melichar, 1906)</tp:taxon-authority></tp:nomenclature><tp:treatment-sec sec-type="Distribution"><title>Distribution</title><p>Bosnia and Herzegovina, Croatia, Cyprus, France, Greece, Israel, Italy including the islands, Palestine, Russia (South European parts), Slovenia, Turkey, Crimea (<xref ref-type="bibr" rid="B7716517">Gnezdilov et al. 2014</xref>), Hungary (<xref ref-type="bibr" rid="B7834428">Korányi et al. 2018</xref>), Corsica (<xref ref-type="bibr" rid="B7826400">Albre and Gibernau 2019</xref>).</p></tp:treatment-sec><tp:treatment-sec sec-type="Notes"><title>Notes</title><p>First record for Bulgaria. <bold>Northern Black Sea coast</bold>: Varna, Morska gradina, 04.viii.2016, 2♂♂ and 1♀; Aksakovo vill., Pobiti kamani loc., 03.viii.2016, 5♂♂, 3♀♀ and 1 nymph; <bold>Southern Black Sea coast</bold>: Sinemorec vill., the mouth of Veleka River, 15.viii.2010, 1♂; Atia vill., 22.viii.2016, 1♂; <bold>Strandzha Mt</bold>: Pismenovo vill., 12.viii.2021, 1♂ (Fig. <xref ref-type="fig" rid="F7727403">6</xref>). Detailed occurrence data: <xref ref-type="bibr" rid="B7727581">Gjonov (2022)</xref>.</p><p><bold>Red Lists</bold>: No assessment.</p><p><bold>Host plant</bold>: Polyphagous, arboreal (<xref ref-type="bibr" rid="B7834428">Korányi et al. 2018</xref>).</p></tp:treatment-sec><tp:treatment-sec><!--Section generated to contain objects referenced in tp:taxon-treatment.--><fig id="F7727403" position="float" orientation="portrait"><object-id xmlns:xlink="http://www.w3.org/1999/xlink" content-type="arpha" xlink:type="simple">5B5111BC-FBB0-52BA-B0E3-C2E80BF6F9EF</object-id><object-id xmlns:xlink="http://www.w3.org/1999/xlink" content-type="doi" xlink:type="simple">10.3897/BDJ.10.e83231.figure6</object-id><label>Figure 6.</label><caption><p><italic><tp:taxon-name><tp:taxon-name-part taxon-name-part-type="genus" reg="Latilica">Latilica</tp:taxon-name-part><tp:taxon-name-part taxon-name-part-type="species" reg="maculipes">maculipes</tp:taxon-name-part></tp:taxon-name></italic> (Melichar, 1906) - Bulgaria, Varna</p></caption><graphic xmlns:xlink="http://www.w3.org/1999/xlink" xlink:href="bdj-10-e83231-g006.jpg" position="float" id="oo_653963.jpg" orientation="portrait" xlink:type="simple"><uri content-type="original_file" xlink:type="simple">https://binary.pensoft.net/fig/653963</uri></graphic></fig></tp:treatment-sec><ref-list><ref id="B7716517"><element-citation xmlns:xlink="http://www.w3.org/1999/xlink" publication-type="article" xlink:type="simple"><person-group person-group-type="author"><name name-style="western"><surname>Gnezdilov</surname><given-names>V. M.</given-names></name><name name-style="western"><surname>Holzinger</surname><given-names>W. E.</given-names></name><name name-style="western"><surname>Wilson</surname><given-names>Michael R.</given-names></name></person-group><year>2014</year><article-title>The Western Palaearctic <tp:taxon-name><tp:taxon-name-part taxon-name-part-type="genus" reg="Issidae">Issidae</tp:taxon-name-part></tp:taxon-name> (<tp:taxon-name><tp:taxon-name-part taxon-name-part-type="order">Hemiptera</tp:taxon-name-part></tp:taxon-name>, <tp:taxon-name><tp:taxon-name-part taxon-name-part-type="superfamily">Fulgoroidea</tp:taxon-name-part></tp:taxon-name>): an Illustrated Checklist and Key to Genera and Subgenera</article-title><source>Proceedings of the Zoological Institute RAS</source><volume>318</volume><issue>Supplement 1</issue><fpage>6</fpage><lpage>112</lpage></element-citation></ref><ref id="B7834428"><element-citation xmlns:xlink="http://www.w3.org/1999/xlink" publication-type="article" xlink:type="simple"><person-group person-group-type="author"><name name-style="western"><surname>Korányi</surname><given-names>Dávid</given-names></name><name name-style="western"><surname>Markó</surname><given-names>Viktor</given-names></name><name name-style="western"><surname>Haltrich</surname><given-names>Attila</given-names></name><name name-style="western"><surname>Orosz</surname><given-names>András</given-names></name></person-group><year>2018</year><article-title>First records of <italic><tp:taxon-name><tp:taxon-name-part taxon-name-part-type="genus" reg="Latilica">Latilica</tp:taxon-name-part><tp:taxon-name-part taxon-name-part-type="species" reg="maculipes">maculipes</tp:taxon-name-part></tp:taxon-name></italic> (<tp:taxon-name><tp:taxon-name-part taxon-name-part-type="order">Hemiptera</tp:taxon-name-part></tp:taxon-name>: <tp:taxon-name><tp:taxon-name-part taxon-name-part-type="genus" reg="Issidae">Issidae</tp:taxon-name-part></tp:taxon-name>) and <italic><tp:taxon-name><tp:taxon-name-part taxon-name-part-type="genus" reg="Synophropsis">Synophropsis</tp:taxon-name-part><tp:taxon-name-part taxon-name-part-type="species" reg="lauri">lauri</tp:taxon-name-part></tp:taxon-name></italic> (<tp:taxon-name><tp:taxon-name-part taxon-name-part-type="order">Hemiptera</tp:taxon-name-part></tp:taxon-name>: <tp:taxon-name><tp:taxon-name-part taxon-name-part-type="family">Cicadellidae</tp:taxon-name-part></tp:taxon-name>) in Hungary</article-title><source>Opuscula Zoologica Budapest</source><volume>49</volume><issue>1</issue><fpage>71</fpage><lpage>75</lpage><pub-id pub-id-type="doi">10.18348/opzool.2018.1.71</pub-id></element-citation></ref><ref id="B7826400"><element-citation xmlns:xlink="http://www.w3.org/1999/xlink" publication-type="article" xlink:type="simple"><person-group person-group-type="author"><name name-style="western"><surname>Albre</surname><given-names>Jérôme</given-names></name><name name-style="western"><surname>Gibernau</surname><given-names>Marc</given-names></name></person-group><year>2019</year><article-title>Diversity and temporal variations of the <tp:taxon-name><tp:taxon-name-part taxon-name-part-type="order">Hemiptera</tp:taxon-name-part></tp:taxon-name> <tp:taxon-name><tp:taxon-name-part taxon-name-part-type="suborder">Auchenorrhyncha</tp:taxon-name-part></tp:taxon-name> fauna in the Ajaccio region (France, Corsica)</article-title><source>Annales de la Société entomologique de France (N.S.)</source><volume>55</volume><issue>6</issue><fpage>497</fpage><lpage>508</lpage><pub-id pub-id-type="doi">10.1080/00379271.2019.1688189</pub-id></element-citation></ref><ref id="B7727581"><element-citation xmlns:xlink="http://www.w3.org/1999/xlink" publication-type="article" xlink:type="simple"><person-group person-group-type="author"><name name-style="western"><surname>Gjonov</surname><given-names>I.</given-names></name></person-group><year>2022</year><article-title>new_fulgoromorpha_records_bulgaria_2022</article-title><source>Biodiversity Data Journal. Occurrence dataset</source><pub-id pub-id-type="doi">10.15468/78yrn5</pub-id></element-citation></ref></ref-list></tp:taxon-treatment>
