# Supplementary material for: New records of fifteen species of Fulgoromorpha (Insecta: Hemiptera) in Bulgaria
Source: Biodivers Data J. 2022 May 9;10:e83231. doi: 10.3897/BDJ.10.e83231 (PMC9848587; doi:10.3897/BDJ.10.e83231)
Supplement: XML Treatment for Tshurtshurnella extrema [file BDJ.10.e83231-treatment33.xml]

<!DOCTYPE tp:taxon-treatment
  PUBLIC "-//TaxonX//DTD Taxonomic Treatment Publishing DTD v0 20100105//EN" "tax-treatment-NSO.dtd">
<tp:taxon-treatment xmlns:tp="http://www.plazi.org/taxpub"><tp:treatment-meta><mixed-citation publication-type="journal"><person-group><name><surname>Gjonov</surname><given-names>Ilia</given-names></name></person-group><article-title>New records of fifteen species of <tp:taxon-name><tp:taxon-name-part taxon-name-part-type="infraorder">Fulgoromorpha</tp:taxon-name-part></tp:taxon-name> (<tp:taxon-name><tp:taxon-name-part taxon-name-part-type="class">Insecta</tp:taxon-name-part></tp:taxon-name>: <tp:taxon-name><tp:taxon-name-part taxon-name-part-type="order">Hemiptera</tp:taxon-name-part></tp:taxon-name>) in Bulgaria</article-title><source>Biodivers Data J</source><day>09</day><month>05</month><year>2022</year><volume>10</volume><pub-id pub-id-type="doi">10.3897/BDJ.10.e83231</pub-id></mixed-citation></tp:treatment-meta><tp:nomenclature><tp:taxon-name>
              <object-id xmlns:xlink="http://www.w3.org/1999/xlink" content-type="arpha" xlink:type="simple">DD63A7C6-C4BF-5747-9D83-90CA2B9EFE21</object-id>
              <tp:taxon-name-part taxon-name-part-type="genus">Tshurtshurnella</tp:taxon-name-part>
              <tp:taxon-name-part taxon-name-part-type="species">extrema</tp:taxon-name-part>
            </tp:taxon-name><tp:taxon-authority>Dalbola, 1980</tp:taxon-authority></tp:nomenclature><tp:treatment-sec sec-type="Distribution"><title>Distribution</title><p>Turkey, near Ankara (<xref ref-type="bibr" rid="B7723741">Dlabola 1980</xref>, <xref ref-type="bibr" rid="B7727564">Kartal 1985</xref>) and Sinop (<xref ref-type="bibr" rid="B7723732">Tanyeri and Zeybekoğlu 2021</xref>)</p></tp:treatment-sec><tp:treatment-sec sec-type="Notes"><title>Notes</title><p>First record for Bulgaria and Europe. <bold>Eastern Sub-Balkan Basins</bold>: Ajtos, 01.viii.2016, 2♂♂, 2♀♀ and 3 nymphs; (Fig. <xref ref-type="fig" rid="F7716874">7</xref>) on or near <tp:taxon-name><tp:taxon-name-part taxon-name-part-type="genus" reg="Astracantha">Astracantha</tp:taxon-name-part><tp:taxon-name-part taxon-name-part-type="species" reg="arnacantha">arnacantha</tp:taxon-name-part><tp:taxon-name-part taxon-name-part-type="infraspecific-rank">subsp.</tp:taxon-name-part><tp:taxon-name-part taxon-name-part-type="subspecies" reg="aitosensis">aitosensis</tp:taxon-name-part></tp:taxon-name> (Ivan.) Reer &amp; Podlech. Detailed occurrence data: <xref ref-type="bibr" rid="B7727581">Gjonov (2022)</xref>.</p><p><bold>Red Lists</bold>: No assessment.</p><p><bold>Host plant</bold>: <tp:taxon-name><tp:taxon-name-part taxon-name-part-type="family">Poaceae</tp:taxon-name-part></tp:taxon-name> (<xref ref-type="bibr" rid="B7723741">Dlabola 1980</xref>). All specimens reported here were collected on <tp:taxon-name><tp:taxon-name-part taxon-name-part-type="genus" reg="Astracantha">Astracantha</tp:taxon-name-part><tp:taxon-name-part taxon-name-part-type="species" reg="arnacantha">arnacantha</tp:taxon-name-part><tp:taxon-name-part taxon-name-part-type="infraspecific-rank">subsp.</tp:taxon-name-part><tp:taxon-name-part taxon-name-part-type="subspecies" reg="aitosensis">aitosensis</tp:taxon-name-part></tp:taxon-name> or near it.</p></tp:treatment-sec><tp:treatment-sec><!--Section generated to contain objects referenced in tp:taxon-treatment.--><fig-group id="F7716874" position="float" orientation="portrait"><caption><p><italic><tp:taxon-name><tp:taxon-name-part taxon-name-part-type="genus" reg="Tshurtshurnella">Tshurtshurnella</tp:taxon-name-part><tp:taxon-name-part taxon-name-part-type="species" reg="extrema">extrema</tp:taxon-name-part></tp:taxon-name></italic> Dlabola, 1980 - Bulgaria, Ajtos</p></caption><fig id="F7727373" position="float" orientation="portrait"><object-id xmlns:xlink="http://www.w3.org/1999/xlink" content-type="arpha" xlink:type="simple">CBCFF83E-D901-579A-8C6A-72874C29623C</object-id><object-id xmlns:xlink="http://www.w3.org/1999/xlink" content-type="doi" xlink:type="simple">10.3897/BDJ.10.e83231.figure7a</object-id><label>Figure 7a.</label><caption><p>lateral view</p></caption><graphic xmlns:xlink="http://www.w3.org/1999/xlink" xlink:href="bdj-10-e83231-g007_a.jpg" xlink:type="simple" position="float" orientation="portrait" id="oo_653944.jpg"><uri content-type="original_file" xlink:type="simple">https://binary.pensoft.net/fig/653944</uri></graphic></fig><fig id="F7727374" position="float" orientation="portrait"><object-id xmlns:xlink="http://www.w3.org/1999/xlink" content-type="arpha" xlink:type="simple">3A51B5CF-34A0-5AF0-873C-70C417A16B51</object-id><object-id xmlns:xlink="http://www.w3.org/1999/xlink" content-type="doi" xlink:type="simple">10.3897/BDJ.10.e83231.figure7b</object-id><label>Figure 7b.</label><caption><p>dorsal view of the head</p></caption><graphic xmlns:xlink="http://www.w3.org/1999/xlink" xlink:href="bdj-10-e83231-g007_b.jpg" xlink:type="simple" position="float" orientation="portrait" id="oo_653945.jpg"><uri content-type="original_file" xlink:type="simple">https://binary.pensoft.net/fig/653945</uri></graphic></fig></fig-group></tp:treatment-sec><ref-list><ref id="B7723741"><element-citation xmlns:xlink="http://www.w3.org/1999/xlink" publication-type="article" xlink:type="simple"><person-group person-group-type="author"><name name-style="western"><surname>Dlabola</surname><given-names>Jiří</given-names></name></person-group><year>1980</year><article-title>Tribus-Einteilung, neue Gattungen und Arten der Subf. <tp:taxon-name><tp:taxon-name-part taxon-name-part-type="subfamily">Issinae</tp:taxon-name-part></tp:taxon-name> in der eremischen Zone (<tp:taxon-name><tp:taxon-name-part taxon-name-part-type="suborder">Homoptera</tp:taxon-name-part></tp:taxon-name>, <tp:taxon-name><tp:taxon-name-part taxon-name-part-type="suborder">Auchenorrhyncha</tp:taxon-name-part></tp:taxon-name>)</article-title><source>Sborník Národního Muzea v Praze, Řada B, Přírodní Vědy</source><volume>36</volume><issue>4</issue><fpage>173</fpage><lpage>248</lpage></element-citation></ref><ref id="B7727564"><element-citation xmlns:xlink="http://www.w3.org/1999/xlink" publication-type="article" xlink:type="simple"><person-group person-group-type="author"><name name-style="western"><surname>Kartal</surname><given-names>V.</given-names></name></person-group><year>1985</year><article-title>Türkiye’den az bilinen <italic><tp:taxon-name><tp:taxon-name-part taxon-name-part-type="genus" reg="Tshurtshurnella">Tshurtshurnella</tp:taxon-name-part><tp:taxon-name-part taxon-name-part-type="species" reg="extrema">extrema</tp:taxon-name-part></tp:taxon-name></italic> Dlabola, 1980 (<tp:taxon-name><tp:taxon-name-part taxon-name-part-type="suborder">Homoptera</tp:taxon-name-part></tp:taxon-name>, <tp:taxon-name><tp:taxon-name-part taxon-name-part-type="suborder">Auchenorrhyncha</tp:taxon-name-part></tp:taxon-name>, <tp:taxon-name><tp:taxon-name-part taxon-name-part-type="genus" reg="Issidae">Issidae</tp:taxon-name-part></tp:taxon-name>) türü</article-title><source>Doga Bilim Dergisi</source><volume>10</volume><issue>2</issue><fpage>99</fpage><lpage>103</lpage></element-citation></ref><ref id="B7723732"><element-citation xmlns:xlink="http://www.w3.org/1999/xlink" publication-type="article" xlink:type="simple"><person-group person-group-type="author"><name name-style="western"><surname>Tanyeri</surname><given-names>Rukiye</given-names></name><name name-style="western"><surname>Zeybekoğlu</surname><given-names>Ünal</given-names></name></person-group><year>2021</year><article-title>Species of <tp:taxon-name><tp:taxon-name-part taxon-name-part-type="family">Cixiidae</tp:taxon-name-part></tp:taxon-name> and <tp:taxon-name><tp:taxon-name-part taxon-name-part-type="genus" reg="Issidae">Issidae</tp:taxon-name-part></tp:taxon-name> (<tp:taxon-name><tp:taxon-name-part taxon-name-part-type="order">Hemiptera</tp:taxon-name-part></tp:taxon-name>: <tp:taxon-name><tp:taxon-name-part taxon-name-part-type="suborder">Auchenorrhyncha</tp:taxon-name-part></tp:taxon-name>: <tp:taxon-name><tp:taxon-name-part taxon-name-part-type="infraorder">Fulgoromorpha</tp:taxon-name-part></tp:taxon-name>) distributed in Sinop and Kastamonu (Turkey)</article-title><source>Sakarya University Journal of Science</source><volume>25</volume><issue>2</issue><fpage>594</fpage><lpage>600</lpage><uri xlink:type="simple">https://dergipark.org.tr/tr/doi/10.16984/saufenbilder.869438</uri><pub-id pub-id-type="doi">10.16984/saufenbilder.869438</pub-id></element-citation></ref><ref id="B7727581"><element-citation xmlns:xlink="http://www.w3.org/1999/xlink" publication-type="article" xlink:type="simple"><person-group person-group-type="author"><name name-style="western"><surname>Gjonov</surname><given-names>I.</given-names></name></person-group><year>2022</year><article-title>new_fulgoromorpha_records_bulgaria_2022</article-title><source>Biodiversity Data Journal. Occurrence dataset</source><pub-id pub-id-type="doi">10.15468/78yrn5</pub-id></element-citation></ref></ref-list></tp:taxon-treatment>
